# Supplementary material for: Atomic faulting drives exceptional toughness in low thermal expansion chromium alloys
Source: Nat Commun. 2026 Feb 6;17:2435. doi: 10.1038/s41467-026-69365-5 (PMC12988168; doi:10.1038/s41467-026-69365-5)
Supplement: Supplementary file 3 — Supplementary Data 1 [file 41467_2026_69365_MOESM3_ESM.txt]

Chromium boride (2/1)                   
   1.00000000000000     
     4.2750000954000003    0.0000000000000000    0.0000000000000000
     0.0000000000000000    7.4520001411000001    0.0000000000000000
     0.0000000000000000    0.0000000000000000   14.7950000762999991
   Cr   B 
    32    16
Direct
  0.1250000080410345  0.4603199908517510  0.1249999152403873
  0.8750003804367381  0.5396789382858458  0.8749991799000583
  0.6249998112464752  0.2896725200075565  0.1249997339599602
  0.3749998570095769  0.7103251462940037  0.8749993195705343
  0.6250004397885149  0.4603240050633843  0.6249999844015974
  0.3749990029740999  0.5396779922200068  0.3750008046431361
  0.1249996951493699  0.2896755561983255  0.6249998469966371
  0.8750010242977311  0.7103279585309537  0.3750009031775079
  0.1249999341965164  0.9603205214732924  0.6250001607887228
  0.8749991214090187  0.0396768003295236  0.3750004721052917
  0.6249998288910348  0.7896799955185898  0.6249998592305701
  0.3750006505000201  0.2103172826718378  0.3750008476817968
  0.6250002792297238  0.9603236358857430  0.1250001672883982
  0.3750004403065361  0.0396759577023005  0.8749994025729890
  0.1249999746710913  0.7896838892490905  0.1250000175567862
  0.8749996370090329  0.2103194900374135  0.8749996185673510
  0.1250030232356139  0.1249972666267780  0.2085559741493626
  0.8749990839024022  0.8750001934665264  0.7914509716593159
  0.6249980172690286  0.6250032221307293  0.2085563383748976
  0.3749992402604931  0.3749992670524236  0.7914503099403873
  0.6249969367198531  0.1249973358473255  0.5414436907167186
  0.3750020288914868  0.8750024365296554  0.4585502065000640
  0.1250017312731870  0.6250032183382359  0.5414445468857423
  0.8749993351520189  0.3749969773079727  0.4585507587194684
  0.1249986536982703  0.6250032239880952  0.7085560838281211
  0.8750023992240514  0.3749956887692250  0.2914513686517282
  0.6250023811387919  0.1249973025731492  0.7085554578381874
  0.3749966850286697  0.8750038875700099  0.2914520082926799
  0.6250010233167842  0.6250030495682921  0.0414422630210254
  0.3749992946400909  0.3749985379900878  0.9585485027383314
  0.1249981415922861  0.1249973249757730  0.0414441138347001
  0.8750018025950723  0.8750011049846549  0.9585477920716698
  0.1249998507480257  0.6250013571160338  0.9994340463561002
  0.8750013837751212  0.3749995076938930  0.0005604170824327
  0.6249991369647674  0.1249977853993798  0.9994343577284610
  0.3749995605464278  0.8750014897977110  0.0005606184373690
  0.6250006529007663  0.6250014198738896  0.7505658957085544
  0.3749974094242674  0.3750000616416571  0.2494389577487439
  0.1250007649100269  0.1249973439896479  0.7505659675998970
  0.8750016356894079  0.8750009629715905  0.2494389445569638
  0.1249996964893967  0.1249982514101120  0.4994340686382799
  0.8750002577491998  0.8750017055231822  0.5005608710281066
  0.6249990279032360  0.6250005558593443  0.4994346441284137
  0.3750010789654965  0.3749994868586342  0.5005609978328849
  0.6250004308472867  0.1249985287678825  0.2505654139279372
  0.3749979426961261  0.8750018065665088  0.7494393404582098
  0.1250007166125258  0.6250005461092769  0.2505651761937671
  0.8750005906833067  0.3749994723826759  0.7494396676697548
 
  0.00000000E+00  0.00000000E+00  0.00000000E+00
  0.00000000E+00  0.00000000E+00  0.00000000E+00
  0.00000000E+00  0.00000000E+00  0.00000000E+00
  0.00000000E+00  0.00000000E+00  0.00000000E+00
  0.00000000E+00  0.00000000E+00  0.00000000E+00
  0.00000000E+00  0.00000000E+00  0.00000000E+00
  0.00000000E+00  0.00000000E+00  0.00000000E+00
  0.00000000E+00  0.00000000E+00  0.00000000E+00
  0.00000000E+00  0.00000000E+00  0.00000000E+00
  0.00000000E+00  0.00000000E+00  0.00000000E+00
  0.00000000E+00  0.00000000E+00  0.00000000E+00
  0.00000000E+00  0.00000000E+00  0.00000000E+00
  0.00000000E+00  0.00000000E+00  0.00000000E+00
  0.00000000E+00  0.00000000E+00  0.00000000E+00
  0.00000000E+00  0.00000000E+00  0.00000000E+00
  0.00000000E+00  0.00000000E+00  0.00000000E+00
  0.00000000E+00  0.00000000E+00  0.00000000E+00
  0.00000000E+00  0.00000000E+00  0.00000000E+00
  0.00000000E+00  0.00000000E+00  0.00000000E+00
  0.00000000E+00  0.00000000E+00  0.00000000E+00
  0.00000000E+00  0.00000000E+00  0.00000000E+00
  0.00000000E+00  0.00000000E+00  0.00000000E+00
  0.00000000E+00  0.00000000E+00  0.00000000E+00
  0.00000000E+00  0.00000000E+00  0.00000000E+00
  0.00000000E+00  0.00000000E+00  0.00000000E+00
  0.00000000E+00  0.00000000E+00  0.00000000E+00
  0.00000000E+00  0.00000000E+00  0.00000000E+00
  0.00000000E+00  0.00000000E+00  0.00000000E+00
  0.00000000E+00  0.00000000E+00  0.00000000E+00
  0.00000000E+00  0.00000000E+00  0.00000000E+00
  0.00000000E+00  0.00000000E+00  0.00000000E+00
  0.00000000E+00  0.00000000E+00  0.00000000E+00
  0.00000000E+00  0.00000000E+00  0.00000000E+00
  0.00000000E+00  0.00000000E+00  0.00000000E+00
  0.00000000E+00  0.00000000E+00  0.00000000E+00
  0.00000000E+00  0.00000000E+00  0.00000000E+00
  0.00000000E+00  0.00000000E+00  0.00000000E+00
  0.00000000E+00  0.00000000E+00  0.00000000E+00
  0.00000000E+00  0.00000000E+00  0.00000000E+00
  0.00000000E+00  0.00000000E+00  0.00000000E+00
  0.00000000E+00  0.00000000E+00  0.00000000E+00
  0.00000000E+00  0.00000000E+00  0.00000000E+00
  0.00000000E+00  0.00000000E+00  0.00000000E+00
  0.00000000E+00  0.00000000E+00  0.00000000E+00
  0.00000000E+00  0.00000000E+00  0.00000000E+00
  0.00000000E+00  0.00000000E+00  0.00000000E+00
  0.00000000E+00  0.00000000E+00  0.00000000E+00
  0.00000000E+00  0.00000000E+00  0.00000000E+00
