# Supplementary material for: Atomic faulting drives exceptional toughness in low thermal expansion chromium alloys
Source: Nat Commun. 2026 Feb 6;17:2435. doi: 10.1038/s41467-026-69365-5 (PMC12988168; doi:10.1038/s41467-026-69365-5)
Supplement: Supplementary file 5 — Source Data [file 41467_2026_69365_MOESM5_ESM.xlsx]

## Sheet: Figure 1
Figure 1a									Figure 1b					Figure 1c			Figure 1d							Figure 1e
200.15	0	0	0	0	0	199.409	0.000790572		104	0	90	0		90	1.0218		-8.32292e-07	0.0101	4.18235e-07	-0.02029	-1.67294e-06	0.01023		200	1.71045e-06	1.44779e-06	1.68819e-06
200.65	4.78327e-07	1.16432e-06	1.47803e-06	1.6597e-06	1.05167e-06	201.909	0.000816497		125	3.81042e-05	100	6.88926e-06		100	1.033		-8.32292e-07	0.0101	4.18235e-07	-0.03044	-1.25471e-06	0.01023		200.5	3.31472e-06	3.13672e-06	3.59897e-06
201.15	4.90615e-07	2.39908e-06	2.38644e-06	3.84904e-06	2.14687e-06	204.409	0.000840254		150	0.000100457	125	9.3005e-05		125	1.0021		-1.66459e-06	0	0	-0.04058	-2.09118e-06	0		201	4.37231e-06	4.05894e-06	5.23725e-06
201.65	7.89213e-07	3.46429e-06	4.12216e-06	6.14592e-06	2.81949e-06	206.909	0.000866475		175	0.000162809	155	0.000168787		155	0.8889		-8.32292e-07	0	4.18235e-07	-0.02029	-2.09118e-06	0		201.5	6.01625e-06	5.87323e-06	6.68305e-06
202.15	8.11042e-07	4.32457e-06	5.47504e-06	8.19534e-06	3.7539e-06	209.409	0.000895029		200	0.000232089	185	0.000272126		185	0.8714		-2.08073e-06	0	8.3647e-07	-0.01015	-4.18235e-07	0.02045		202	8.00054e-06	7.49129e-06	8.10523e-06
202.65	1.11236e-06	5.38763e-06	6.83731e-06	9.99326e-06	4.64965e-06	211.909	0.000923491		225	0.000273658	215	0.000341018		215	0.7828		-8.32292e-07	0.03031	1.67294e-06	0.09131	8.3647e-07	0.13295		202.5	9.18855e-06	8.88174e-06	9.69162e-06
203.15	1.65845e-06	6.48019e-06	7.80087e-06	1.24598e-05	5.38515e-06	214.409	0.000952105		250	0.000322154	245	0.000444357		245	0.6842		8.32293e-07	0.10105	2.09118e-06	0.26378	-8.3647e-07	0.2659		203	1.08961e-05	1.00785e-05	1.1058e-05
203.65	1.99889e-06	7.31377e-06	9.34584e-06	1.43165e-05	6.07609e-06	216.909	0.00098061		275	0.000363722	260	0.000471914		260	0.6224		-1.24844e-06	0.18189	5.01882e-06	0.46668	2.09118e-06	0.48066		203.5	1.26892e-05	1.1368e-05	1.31339e-05
204.15	2.1697e-06	8.31892e-06	1.06036e-05	1.61615e-05	6.68207e-06	219.409	0.00101		300	0.000398362	270	0.000492582		270	0.5905		2.91303e-06	0.28294	8.78294e-06	0.71017	5.01882e-06	0.7261		204	1.38229e-05	1.27557e-05	1.45106e-05
204.65	2.3106e-06	9.19254e-06	1.20069e-05	1.81588e-05	7.21938e-06	221.909	0.00104		320	0.000408754	280	0.000509805		280	0.5068		4.99376e-06	0.4143	1.08741e-05	0.97395	1.12924e-05	0.98177		204.5	1.55337e-05	1.42938e-05	1.62256e-05
205.15	2.50327e-06	1.04453e-05	1.32225e-05	2.045e-05	7.97075e-06	224.409	0.00107		330	0.000498819	290	0.000520139		290	0.4638		8.73908e-06	0.55577	1.58929e-05	1.24787	1.08741e-05	1.24767		205	1.69681e-05	1.54538e-05	1.74887e-05
205.65	2.64306e-06	1.14409e-05	1.45342e-05	2.25295e-05	8.85397e-06	226.909	0.0011		350	0.000675484	295	0.000533918		295	0.4222		1.4149e-05	0.71745	1.88206e-05	1.54209	1.46382e-05	1.51356		205.5	1.86214e-05	1.71197e-05	1.92483e-05
206.15	2.92989e-06	1.22852e-05	1.60034e-05	2.43504e-05	9.7179e-06	229.409	0.00113		375	0.000869469	300	0.000568364		300	0.3827		1.4149e-05	0.87913	2.21665e-05	1.80586	1.79841e-05	1.76923		206	2.01047e-05	1.86875e-05	2.08858e-05
206.65	2.77108e-06	1.32026e-05	1.72973e-05	2.61358e-05	1.06752e-05	231.909	0.00116				305	0.000575253		305	0.3248		1.83105e-05	1.05091	2.59306e-05	2.11022	2.04935e-05	2.03513		206.5	2.12941e-05	1.99877e-05	2.22803e-05
207.15	2.95149e-06	1.41548e-05	1.88633e-05	2.81765e-05	1.12649e-05	234.409	0.00119				310	0.000582142		310	0.28		2.28881e-05	1.21259	2.88582e-05	2.40444	2.46759e-05	2.31125		207	2.27229e-05	2.16008e-05	2.3861e-05
207.65	2.74503e-06	1.5144e-05	2.01892e-05	3.02169e-05	1.17466e-05	236.909	0.00122				315	0.000585587		315	0		2.74657e-05	1.38437	3.17859e-05	2.70879	2.6767e-05	2.5976		207.5	2.43343e-05	2.29789e-05	2.54837e-05
208.15	2.85785e-06	1.59274e-05	2.14596e-05	3.20849e-05	1.26434e-05	239.409	0.00125				320	0.000644146		320	0		2.95464e-05	1.55616	3.63865e-05	3.0233	3.01129e-05	2.8635		208	2.58347e-05	2.44857e-05	2.69862e-05
208.65	2.74974e-06	1.70036e-05	2.27674e-05	3.42332e-05	1.3407e-05	241.909	0.00129				325	0.000716483		325	0		3.28756e-05	1.73805	4.05688e-05	3.32766	3.51318e-05	3.13962		208.5	2.6883e-05	2.5808e-05	2.77687e-05
209.15	2.88743e-06	1.76786e-05	2.43129e-05	3.61362e-05	1.55793e-05	244.409	0.00132				330	0.000781931		330	0		3.7037e-05	1.90983	4.64241e-05	3.62187	3.93141e-05	3.41575		209	2.81749e-05	2.72228e-05	2.97782e-05
209.65	2.91677e-06	1.85433e-05	2.56256e-05	3.80048e-05	1.60904e-05	246.909	0.00135				340	0.000943828		340	0		4.07824e-05	2.09172	4.85153e-05	3.93637	4.0987e-05	3.69187		209.5	2.99513e-05	2.86453e-05	3.08038e-05
210.15	2.55332e-06	1.94588e-05	2.68876e-05	3.99801e-05	1.68584e-05	249.409	0.00138				350	0.0011		350	0		4.36954e-05	2.29382	5.22794e-05	4.26102	4.55876e-05	3.97822		210	3.10373e-05	3.00068e-05	3.23184e-05
210.65	2.80761e-06	2.02208e-05	2.80671e-05	4.19874e-05	1.7599e-05	251.909	0.00141										4.8273e-05	2.4757	5.60435e-05	4.59582	4.89335e-05	4.25434		210.5	3.25656e-05	3.13972e-05	3.39805e-05
211.15	2.37977e-06	2.1016e-05	2.95959e-05	4.38983e-05	1.80469e-05	254.409	0.00145										5.28506e-05	2.65759	6.02259e-05	4.90018	5.10247e-05	4.54069		211	3.40721e-05	3.30321e-05	3.56292e-05
211.65	2.31557e-06	2.19349e-05	3.08469e-05	4.60553e-05	1.88228e-05	256.909	0.00148										5.70121e-05	2.82938	6.52447e-05	5.21468	5.5207e-05	4.80659		211.5	3.5288e-05	3.44024e-05	3.71741e-05
212.15	2.1749e-06	2.25722e-05	3.19471e-05	4.78077e-05	1.92711e-05	259.409	0.00151										5.99251e-05	3.02137	6.73358e-05	5.54948	6.02259e-05	5.10317		212	3.6672e-05	3.56431e-05	3.81367e-05
212.65	1.93005e-06	2.37812e-05	3.32335e-05	5.01862e-05	2.03207e-05	261.909	0.00154										6.57512e-05	3.23357	7.27729e-05	5.86398	5.98076e-05	5.38952		212.5	3.86094e-05	3.68679e-05	4.01982e-05
213.15	2.19159e-06	2.46746e-05	3.45745e-05	5.20449e-05	2.12399e-05	264.409	0.00158										6.86642e-05	3.41546	7.86282e-05	6.18863	6.399e-05	5.66564		213	3.97321e-05	3.87593e-05	4.15978e-05
213.65	2.01006e-06	2.55808e-05	3.56599e-05	5.41689e-05	2.20949e-05	266.909	0.00161										7.28256e-05	3.60746	8.23923e-05	6.52343	6.90088e-05	5.96222		213.5	4.11606e-05	3.9766e-05	4.30979e-05
214.15	1.76752e-06	2.6301e-05	3.72111e-05	5.59514e-05	2.26681e-05	269.409	0.00164										7.69871e-05	3.80955	8.40652e-05	6.86836	6.85906e-05	6.24857		214	4.27453e-05	4.13951e-05	4.45043e-05
214.65	1.57393e-06	2.72573e-05	3.78796e-05	5.77184e-05	2.324e-05	271.909	0.00168										7.99001e-05	4.00155	8.99205e-05	7.20316	7.40276e-05	6.52469		214.5	4.42543e-05	4.22889e-05	4.63013e-05
215.15	1.63928e-06	2.80518e-05	3.94022e-05	5.96353e-05	2.40229e-05	274.409	0.00171										8.32293e-05	4.20365	9.36847e-05	7.52781	7.73735e-05	6.83149		215	4.5295e-05	4.41039e-05	4.74204e-05
215.65	1.46686e-06	2.9016e-05	4.04463e-05	6.16735e-05	2.42336e-05	276.909	0.00175										9.03038e-05	4.38553	9.7867e-05	7.8626	7.98829e-05	7.11784		215.5	4.67507e-05	4.52264e-05	4.86973e-05
216.15	1.30094e-06	2.96874e-05	4.17601e-05	6.33551e-05	2.53984e-05	279.409	0.00178										9.40491e-05	4.58763	0.000102886	8.1974	8.23923e-05	7.39397		216	4.84531e-05	4.66876e-05	5.04555e-05
216.65	1.17478e-06	3.08388e-05	4.32781e-05	6.58119e-05	2.57289e-05	281.909	0.00182										9.77944e-05	4.78973	0.000107068	8.53219	8.69929e-05	7.68032		216.5	4.9105e-05	4.80392e-05	5.18984e-05
217.15	1.17343e-06	3.17393e-05	4.40726e-05	6.75847e-05	2.6456e-05	284.409	0.00185										0.000100707	4.98172	0.000112505	8.87713	8.86658e-05	7.95644		217	5.08992e-05	4.95041e-05	5.37202e-05
217.65	1.0486e-06	3.30327e-05	4.56554e-05	6.97453e-05	2.72907e-05	286.909	0.00189										0.000105285	5.17372	0.000117524	9.21193	9.15935e-05	8.26324		217.5	5.20858e-05	5.09401e-05	5.54385e-05
218.15	6.1699e-07	3.36432e-05	4.67062e-05	7.15522e-05	2.78669e-05	289.409	0.00192										0.000109863	5.38592	0.000121706	9.54672	9.66123e-05	8.57005		218	5.31325e-05	5.24191e-05	5.69248e-05
218.65	4.43197e-07	3.48919e-05	4.8025e-05	7.38513e-05	2.86664e-05	291.909	0.00196										0.00011444	5.56781	0.000124216	9.87137	9.74488e-05	8.86662		218.5	5.47491e-05	5.37582e-05	5.91592e-05
219.15	4.02903e-07	3.57104e-05	4.93473e-05	7.55343e-05	2.95112e-05	294.409	0.00199										0.000119018	5.66886	0.000127562	10.2163	0.000101213	9.15297		219	5.63316e-05	5.5089e-05	6.07095e-05
219.65	2.09477e-07	3.66679e-05	5.04149e-05	7.76217e-05	3.00579e-05	296.909	0.00203										0.00011985	5.70928	0.000134254	10.5511	0.000106232	9.44955		219.5	5.77945e-05	5.65941e-05	6.22237e-05
220.15	-3.10874e-07	3.7376e-05	5.1754e-05	7.9352e-05	3.08173e-05	299.409	0.00206										0.000120683	5.72949	0.000140109	10.8961	0.000111669	9.72567		220	5.9202e-05	5.77786e-05	6.36929e-05
220.65	-4.49765e-07	3.84187e-05	5.31717e-05	8.13262e-05	3.12999e-05	301.909	0.0021										0.000121099	5.73959	0.000141782	11.241	0.000114178	10.0222		220.5	6.03489e-05	5.92177e-05	6.54888e-05
221.15	-9.96715e-07	3.91605e-05	5.42357e-05	8.32039e-05	3.21885e-05	304.409	0.00213										0.000119434	5.73959	0.000145546	11.5758	0.000115433	10.3291		221	6.24756e-05	6.07586e-05	6.74069e-05
221.65	-1.29448e-06	4.01651e-05	5.5579e-05	8.5235e-05	3.2776e-05	306.909	0.00216										0.000120683	5.7497	0.000150146	11.9207	0.000118361	10.6052		221.5	6.37104e-05	6.20531e-05	6.89604e-05
222.15	-1.7264e-06	4.08498e-05	5.68949e-05	8.71435e-05	3.3604e-05	309.409	0.0022										0.000121099	5.7598	0.000153911	12.2758	0.000122961	10.912		222	6.53601e-05	6.35213e-05	7.07616e-05
222.65	-2.04086e-06	4.16396e-05	5.79372e-05	8.89686e-05	3.4163e-05	311.909	0.00224										0.000121931	5.7598	0.000157675	12.6106	0.000126725	11.2086		222.5	6.68457e-05	6.46779e-05	7.23175e-05
223.15	-2.60839e-06	4.26053e-05	5.89039e-05	9.10769e-05	3.54241e-05	314.409	0.00228										0.000121099	5.79012	0.000163112	12.9555	0.000130908	11.5051		223	6.81549e-05	6.60825e-05	7.35928e-05
223.65	-3.19833e-06	4.3292e-05	6.02873e-05	9.27176e-05	3.54699e-05	316.909	0.00231										0.000119018	5.85075	0.000168967	13.3005	0.000133835	11.8017		223.5	6.97488e-05	6.78436e-05	7.49723e-05
224.15	-3.84011e-06	4.39907e-05	6.16421e-05	9.48662e-05	3.62091e-05	319.409	0.00235										0.000120683	5.9619	0.000172313	13.6454	0.000136763	12.0983		224	7.07225e-05	6.90936e-05	7.63734e-05
224.65	-4.54231e-06	4.46037e-05	6.24686e-05	9.67441e-05	3.65864e-05	321.909	0.00239										0.000125676	6.15389	0.000178586	13.9904	0.000138436	12.4153		224.5	7.31743e-05	7.04646e-05	7.81028e-05
225.15	-5.05866e-06	4.55186e-05	6.41127e-05	9.90436e-05	3.70554e-05	324.409	0.00243										0.000129005	6.33578	0.000183605	14.3353	0.000140945	12.7119		225	7.41477e-05	7.18805e-05	7.95805e-05
225.65	-5.82368e-06	4.61515e-05	6.54736e-05	0.000101082	3.71164e-05	326.909	0.00246										0.000132751	6.52778	0.000183187	14.66	0.000145546	13.0085		225.5	7.60015e-05	7.3394e-05	8.08523e-05
226.15	-6.45294e-06	4.66087e-05	6.62884e-05	0.000102664	3.75969e-05	329.409	0.0025										0.000136496	6.73998	0.000189461	15.015	0.000150983	13.305		226	7.70301e-05	7.4329e-05	8.21044e-05
226.65	-7.31229e-06	4.75562e-05	6.77074e-05	0.000104964	3.7599e-05	331.909	0.00254										0.000142322	6.94208	0.000192388	15.36	0.000153911	13.6016		226.5	7.81294e-05	7.59437e-05	8.33174e-05
227.15	-8.31263e-06	4.8267e-05	6.87727e-05	0.000106604	3.79182e-05	334.409	0.00258										0.000147732	7.15428	0.000198243	15.7151	0.000158093	13.8982		227	7.99193e-05	7.71927e-05	8.46476e-05
227.65	-9.14661e-06	4.88651e-05	7.00765e-05	0.000108688	3.83436e-05	336.909	0.00261										0.000151061	7.35638	0.000202844	16.0701	0.000160602	14.205		227.5	8.10858e-05	7.88376e-05	8.64698e-05
228.15	-1.00641e-05	4.92198e-05	7.14165e-05	0.000110563	3.86487e-05	339.409	0.00265										0.00015439	7.54837	0.000207445	16.3948	0.000161439	14.5118		228	8.32426e-05	7.98152e-05	8.79734e-05
228.65	-1.0889e-05	5.01364e-05	7.2779e-05	0.000112468	3.88184e-05	341.909	0.00268										0.000158552	7.76058	0.000211209	16.7397	0.000168131	14.8084		228.5	8.4149e-05	8.12173e-05	8.93614e-05
229.15	-1.18428e-05	5.1091e-05	7.39756e-05	0.000114526	3.9368e-05	344.409	0.00272										0.000163962	7.97278	0.000214555	17.0948	0.000172313	15.105		229	8.54021e-05	8.28119e-05	9.08852e-05
229.65	-1.2767e-05	5.17835e-05	7.48957e-05	0.000116326	3.97511e-05	346.909	0.00276										0.000168539	8.16477	0.000219992	17.4499	0.000174822	15.4015		229.5	8.62509e-05	8.40863e-05	9.1834e-05
230.15	-1.38669e-05	5.23483e-05	7.61022e-05	0.00011823	3.98867e-05	349.409	0.00279										0.000173117	8.35677	0.000223756	17.7847	0.000179423	15.7083		230	8.80325e-05	8.53081e-05	9.33127e-05
230.65	-1.52716e-05	5.28551e-05	7.76842e-05	0.000120101	3.97582e-05												0.000176446	8.56897	0.00022752	18.1296	0.000182769	16.0049		230.5	8.97109e-05	8.70378e-05	9.48403e-05
231.15	-1.65399e-05	5.3815e-05	7.85685e-05	0.000122095	4.03934e-05												0.000178943	8.78117	0.000231702	18.4847	0.000184442	16.322		231	9.14381e-05	8.80654e-05	9.64414e-05
231.65	-1.79284e-05	5.45045e-05	7.98598e-05	0.000123979	4.05752e-05												0.000184353	8.97317	0.000239231	18.8398	0.000189042	16.6185		231.5	9.27654e-05	8.92134e-05	9.79092e-05
232.15	-1.92559e-05	5.50143e-05	8.09208e-05	0.000125944	4.07526e-05												0.000189347	9.17526	0.000242576	19.1746	0.00019197	16.9253		232	9.38608e-05	9.07095e-05	9.87419e-05
232.65	-2.09675e-05	5.55728e-05	8.22257e-05	0.000127711	4.09122e-05												0.000194757	9.38747	0.000245922	19.5094	0.000195316	17.2321		232.5	9.50851e-05	9.21565e-05	0.000100554
233.15	-2.22869e-05	5.61616e-05	8.31148e-05	0.000129511	4.08092e-05												0.000198502	9.58957	0.000250523	19.8746	0.000199498	17.5287		233	9.68651e-05	9.30406e-05	0.000101874
233.65	-2.39714e-05	5.6832e-05	8.45157e-05	0.00013129	4.09477e-05												0.000201831	9.80177	0.000254287	20.2297	0.000200753	17.8355		233.5	9.79035e-05	9.46254e-05	0.000104021
234.15	-2.56232e-05	5.75521e-05	8.55301e-05	0.000133598	4.11663e-05												0.000205576	9.99376	0.000260142	20.5645	0.000205353	18.1423		234	9.94787e-05	9.56691e-05	0.000105274
234.65	-2.7321e-05	5.76593e-05	8.67847e-05	0.000135097	4.1273e-05												0.000209738	10.1858	0.000262652	20.9094	0.000209954	18.4491		234.5	9.98922e-05	9.69766e-05	0.000106607
235.15	-2.92918e-05	5.85165e-05	8.76299e-05	0.000137188	4.14161e-05												0.000213483	10.4081	0.000266416	21.2645	0.000214973	18.7355		235	0.000101536	9.81596e-05	0.000108157
235.65	-3.10169e-05	5.90843e-05	8.89512e-05	0.000138893	4.18857e-05												0.000218893	10.6001	0.000269762	21.6095	0.000218737	19.0627		235.5	0.000103197	9.94004e-05	0.000109578
236.15	-3.29845e-05	5.93165e-05	9.0064e-05	0.000140863	4.21784e-05												0.000223887	10.8022	0.000273526	21.9443	0.000220828	19.3695		236	0.000104406	0.000100292	0.000110973
236.65	-3.51575e-05	5.97108e-05	9.12325e-05	0.000142537	4.26201e-05												0.000228048	11.0144	0.000280636	22.2994	0.000224592	19.6763		236.5	0.000105431	0.000101905	0.000112042
237.15	-3.75335e-05	6.02108e-05	9.20048e-05	0.000144399	4.24167e-05												0.000231377	11.2165	0.000283563	22.6544	0.000228356	19.9831		237	0.00010695	0.000103003	0.00011304
237.65	-3.96545e-05	6.08053e-05	9.31184e-05	0.00014631	4.24792e-05												0.000235539	11.4287	0.000286491	23.0197	0.000232957	20.2797		237.5	0.000107636	0.000104289	0.000114342
238.15	-4.19613e-05	6.12118e-05	9.43404e-05	0.000147905	4.23339e-05												0.000240117	11.6308	0.000292346	23.3545	0.000235885	20.5865		238	0.000109034	0.000105336	0.000115922
238.65	-4.43602e-05	6.17286e-05	9.53379e-05	0.000150087	4.31174e-05												0.000243446	11.8329	0.000297365	23.6791	0.000239649	20.9035		238.5	0.000109831	0.000106461	0.00011649
239.15	-4.68386e-05	6.19188e-05	9.63866e-05	0.0001517	4.27713e-05												0.000250104	12.0451	0.000300711	24.0241	0.000243413	21.2103		239	0.0001118	0.00010788	0.000118272
239.65	-4.94602e-05	6.23347e-05	9.7274e-05	0.000153635	4.2876e-05												0.000253017	12.2674	0.000303639	24.4096	0.000247177	21.5172		239.5	0.000112538	0.000109076	0.000119621
240.15	-5.20835e-05	6.29391e-05	9.833e-05	0.000155899	4.29255e-05												0.00025593	12.4594	0.000305312	24.7545	0.000251778	21.8137		240	0.00011371	0.00011028	0.000120964
240.65	-5.4913e-05	6.31417e-05	9.98173e-05	0.000157396	4.31527e-05												0.000258011	12.6716	0.000312003	25.0893	0.000255542	22.1205		240.5	0.000114962	0.000111738	0.000122211
241.15	-5.78572e-05	6.38232e-05	0.000100635	0.000159441	4.31809e-05												0.000263005	12.8838	0.000315349	25.4342	0.000256796	22.4273		241	0.000116351	0.000113089	0.000123542
241.65	-6.10949e-05	6.38821e-05	0.000101961	0.000161069	4.35801e-05												0.000268831	13.0657	0.000322041	25.7893	0.000260142	22.7546		241.5	0.000117529	0.000114174	0.0001249
242.15	-6.4361e-05	6.42627e-05	0.000103094	0.000163049	4.35635e-05												0.00027216	13.2779	0.000326642	26.1343	0.00026307	23.0512		242	0.000119006	0.000115476	0.00012613
242.65	-6.74569e-05	6.46081e-05	0.000104106	0.000164785	4.36166e-05												0.000275073	13.4901	0.000330824	26.4691	0.000265998	23.3478		242.5	0.000120343	0.000116566	0.000127578
243.15	-7.12337e-05	6.49859e-05	0.000105336	0.000166807	4.36219e-05												0.000280899	13.7023	0.000337098	26.8444	0.000268925	23.6546		243	0.000122521	0.000118075	0.000129111
243.65	-7.52271e-05	6.50975e-05	0.000106265	0.00016838	4.39062e-05												0.000285893	13.9044	0.000337934	27.1995	0.000274362	23.9614		243.5	0.000124016	0.000118951	0.000130429
244.15	-7.90491e-05	6.5649e-05	0.000107516	0.00017047	4.37102e-05												0.000289638	14.1267	0.000342535	27.5343	0.000279799	24.2886		244	0.000125192	0.000120326	0.000131923
244.65	-8.34078e-05	6.58184e-05	0.000108427	0.00017228	4.35287e-05												0.000292967	14.3389	0.000347553	27.8691	0.00028189	24.5852		244.5	0.000126624	0.000121272	0.000133023
245.15	-8.71647e-05	6.61374e-05	0.000109568	0.00017405	4.34845e-05												0.000296296	14.541	0.000350063	28.2343	0.000287328	24.892		245	0.000127308	0.000122351	0.000134191
245.65	-9.13336e-05	6.66176e-05	0.000110545	0.000176044	4.29225e-05												0.000300458	14.7431	0.0003555	28.5894	0.000289419	25.209		245.5	0.000129007	0.000123481	0.00013568
246.15	-9.61427e-05	6.70406e-05	0.000111886	0.000177926	4.25501e-05												0.000305035	14.9452	0.000361355	28.9242	0.00029151	25.5158		246	0.000130472	0.000125135	0.000137075
246.65	-0.000101412	6.7021e-05	0.000112798	0.000179696	4.28013e-05												0.000310029	15.1675	0.000365956	29.2692	0.000297365	25.8226		246.5	0.000131601	0.000126048	0.000138157
247.15	-0.000106721	6.72815e-05	0.000114244	0.000181563	4.23318e-05												0.000312942	15.3696	0.000369302	29.6243	0.000301548	26.1192		247	0.000133285	0.000127487	0.000139647
247.65	-0.000112929	6.73147e-05	0.000114964	0.000183253	4.20172e-05												0.00031752	15.5818	0.000373902	29.9895	0.000306566	26.426		247.5	0.000134824	0.000128412	0.000141119
248.15	-0.000120541	6.82121e-05	0.000116225	0.000185549	4.16937e-05												0.00032293	15.794	0.00037683	30.3243	0.000309494	26.743		248	0.000135613	0.000129543	0.000142423
248.65	-0.000129806	6.80369e-05	0.000117009	0.000187435	4.14462e-05												0.000326259	15.9961	0.000381012	30.6794	0.00031284	27.0601		248.5	0.000136545	0.000130791	0.000143656
249.15	-0.000141208	6.82442e-05	0.000118022	0.000188966	4.10764e-05												0.000329588	16.1982	0.000383522	31.0344	0.000316186	27.3669		249	0.000138484	0.000131856	0.000145316
249.65	-0.000250645	6.94281e-05	0.000118887	0.000190836	4.08091e-05												0.00033375	16.4205	0.000389377	31.3794	0.000319113	27.6635		249.5	0.000139342	0.000132737	0.000146486
250.15	-0.000273731	6.94638e-05	0.00012004	0.000192656	4.03241e-05												0.000338327	16.6226	0.000393141	31.7243	0.000322041	27.9805		250	0.000140337	0.000134156	0.00014796
250.65	-0.000293399	6.93382e-05	0.000120987	0.00019432	4.02509e-05												0.000342072	16.8449	0.000396069	32.0794	0.000326642	28.2771		250.5	0.000141429	0.000135001	0.000151435
251.15	-0.000345672	6.98023e-05	0.000121917	0.000196317	3.91567e-05												0.000347066	17.0672	0.000400251	32.4345	0.000328733	28.6043		251	0.000142685	0.000136012	0.000152512
251.65	-0.000388063	6.98206e-05	0.000122826	0.000198173	3.85351e-05												0.000349979	17.2794	0.00040527	32.7896	0.000333752	28.9009		251.5	0.000143709	0.00013714	0.000153205
252.15	-0.000432508	7.00142e-05	0.000123777	0.000199755	3.82781e-05												0.000352892	17.4714	0.000409452	33.1244	0.000335425	29.1975		252	0.000144603	0.000138566	0.000153897
252.65	-0.000468448	6.96783e-05	0.000124594	0.000201305	3.74466e-05												0.000359134	17.6836	0.00041238	33.4592	0.000339189	29.5145		252.5	0.000145816	0.000139267	0.000155262
253.15	-0.000475308	6.97789e-05	0.000125591	0.000203044	3.6749e-05												0.000363296	17.916	0.000416562	33.8143	0.000342953	29.8213		253	0.000147086	0.000140309	0.000155306
253.65	-0.000478762	6.97361e-05	0.000126477	0.000204651	3.55162e-05												0.000367041	18.1282	0.000422836	34.1694	0.00034588	30.1383		253.5	0.000148374	0.000141075	0.000155798
254.15	-0.000480556	6.96885e-05	0.000127518	0.000206654	3.46541e-05												0.000370787	18.3404	0.000424927	34.5143	0.000349226	30.4451		254	0.000149274	0.000142089	0.000157017
254.65	-0.000480918	6.95431e-05	0.000128266	0.000208076	3.40146e-05												0.000374532	18.5526	0.000429109	34.8694	0.000353409	30.7519		254.5	0.000150667	0.000143145	0.000157865
255.15	-0.00048085	6.96531e-05	0.000128944	0.000209989	3.28386e-05												0.000380358	18.7749	0.000431619	35.2143	0.000357173	31.0587		255	0.000151756	0.000143915	0.000159052
255.65	-0.000479982	6.95851e-05	0.000129602	0.000211445	3.15521e-05												0.000383687	18.9871	0.000437474	35.5491	0.000360937	31.386		255.5	0.000152759	0.000144887	0.000159927
256.15	-0.00047865	6.94634e-05	0.000130771	0.000213293	3.05443e-05												0.000386184	19.2095	0.000442075	35.8941	0.000364701	31.703		256	0.000154061	0.000145714	0.000160288
256.65	-0.000477148	6.9497e-05	0.00013157	0.000214994	2.88406e-05												0.00039201	19.4115	0.000445839	36.2491	0.000368883	32.0098		256.5	0.00015446	0.00014693	0.000161086
257.15	-0.000475535	6.9161e-05	0.000132344	0.000216871	2.78187e-05												0.000395339	19.6136	0.000450439	36.6042	0.000371393	32.2962		257	0.000155814	0.000147794	0.000162273
257.65	-0.000473614	6.87085e-05	0.000133246	0.000218349	2.63753e-05												0.000398668	19.836	0.000454203	36.9492	0.00037432	32.603		257.5	0.000156783	0.000148832	0.000163025
258.15	-0.000471663	6.86133e-05	0.000133961	0.000219934	2.52308e-05												0.000402414	20.0583	0.000457967	37.3043	0.000376412	32.92		258	0.000157614	0.000149863	0.000163744
258.65	-0.000469151	6.87352e-05	0.000134437	0.00022219	2.4044e-05												0.000404911	20.2503	0.000461732	37.6492	0.000379757	33.2371		258.5	0.000158416	0.000150325	0.000164712
259.15	-0.000466445	6.8659e-05	0.000135266	0.000223721	2.2451e-05												0.00041032	20.4827	0.000464241	37.984	0.000383522	33.5541		259	0.000159126	0.00015139	0.00016576
259.65	-0.000463841	6.84703e-05	0.00013605	0.000225715	2.11755e-05												0.000412817	20.705	0.00046926	38.3391	0.000386449	33.8609		259.5	0.000160459	0.000152138	0.000166579
260.15	-0.000460911	6.85202e-05	0.000137011	0.000227621	1.96843e-05												0.00041906	20.9172	0.000475952	38.6942	0.000391886	34.1677		260	0.000161338	0.00015344	0.000167559
260.65	-0.000458127	6.85115e-05	0.000137757	0.000229375	1.86358e-05												0.000422389	21.1294	0.000478461	39.0391	0.000392723	34.4745		260.5	0.000162428	0.000154292	0.000168565
261.15	-0.000454933	6.82898e-05	0.0001388	0.000230978	1.70138e-05												0.000426966	21.3517	0.000480552	39.3739	0.000394396	34.7915		261	0.000163521	0.000155011	0.000169638
261.65	-0.000451663	6.84098e-05	0.000139545	0.00023292	1.52366e-05												0.00043196	21.5639	0.000487244	39.729	0.000398578	35.1086		261.5	0.000164662	0.000155757	0.000171255
262.15	-0.000448601	6.8039e-05	0.000140274	0.000234623	1.32773e-05												0.000435289	21.7862	0.000492263	40.0841	0.00040276	35.4256		262	0.000165741	0.000156672	0.000172227
262.65	-0.0004449	6.80496e-05	0.000141235	0.00023654	1.14569e-05												0.000439035	22.0085	0.000496027	40.4188	0.000408197	35.7222		262.5	0.000166839	0.000157579	0.000172883
263.15	-0.000441995	6.79022e-05	0.000142182	0.000237959	9.31781e-06												0.000445277	22.2308	0.000498954	40.7841	0.00041238	36.029		263	0.000168458	0.000158614	0.000173867
263.65	-0.000438707	6.77617e-05	0.000143103	0.000239861	7.47188e-06												0.000448606	22.4531	0.000503555	41.1392	0.000414471	36.346		263.5	0.00016837	0.000159246	0.000174893
264.15	-0.000435289	6.7628e-05	0.000144116	0.000241643	4.67586e-06												0.000452767	22.6754	0.000507319	41.474	0.000417817	36.663		264	0.000169639	0.000160415	0.00017572
264.65	-0.000431687	6.72985e-05	0.000145075	0.000243153	2.46099e-06												0.00045568	22.8977	0.000508992	41.8392	0.000421163	36.9596		264.5	0.000170745	0.000161328	0.00017726
265.15	-0.000428226	6.73517e-05	0.000145681	0.000245113	-1.69e-09												0.000459426	23.1099	0.000514011	42.1943	0.000425345	37.2664		265	0.000171144	0.000162137	0.000178243
265.65	-0.000424837	6.71588e-05	0.000146688	0.000246803	-2.88311e-06												0.000461923	23.3424	0.000519448	42.5189	0.0004312	37.5834		265.5	0.000172423	0.000162969	0.000179436
266.15	-0.000421395	6.67406e-05	0.00014735	0.000248573	-6.20917e-06												0.000468581	23.5647	0.000525722	42.8639	0.000434128	37.9005		266	0.000173423	0.000163781	0.00017955
266.65	-0.000417838	6.64306e-05	0.00014784	0.000250222	-9.26782e-06												0.000473159	23.7769	0.000529904	43.2088	0.000436219	38.197		266.5	0.000174425	0.000164346	0.000180451
267.15	-0.000414266	6.58758e-05	0.000148786	0.000251741	-1.26671e-05												0.000475239	23.9992	0.000534086	43.5639	0.000437892	38.5141		267	0.000175109	0.00016547	0.000181264
267.65	-0.000410587	6.58635e-05	0.00014919	0.000253339	-1.63523e-05												0.000480233	24.2316	0.000536596	43.919	0.000441238	38.8311		267.5	0.000175743	0.000166061	0.000182806
268.15	-0.000406764	6.55168e-05	0.00014992	0.000255108	-2.03871e-05												0.000483978	24.464	0.000539942	44.2639	0.000444584	39.1379		268	0.000176783	0.000166884	0.000182514
268.65	-0.000402963	6.49822e-05	0.000150822	0.000256719	-2.43448e-05												0.000486891	24.6964	0.000542451	44.5987	0.000448766	39.4447		268.5	0.000177564	0.000167588	0.000183651
269.15	-0.000399443	6.47006e-05	0.00015158	0.000258382	-2.88705e-05												0.000491053	24.9086	0.00054747	44.9538	0.000451276	39.7617		269	0.000178112	0.00016859	0.000183979
269.65	-0.000395682	6.38756e-05	0.000152257	0.000259855	-3.3737e-05												0.000496047	25.141	0.000550816	45.2886	0.000453785	40.0788		269.5	0.000179376	0.000169272	0.000184526
270.15	-0.000392018	6.36366e-05	0.000152805	0.00026156	-3.93119e-05												0.000500208	25.3431	0.000553743	45.6335	0.000457131	40.3856		270	0.000180883	0.000170143	0.000185334
270.65	-0.000388609	6.2994e-05	0.00015341	0.000263049	-4.52876e-05												0.000501873	25.5857	0.000559599	45.9886	0.000461313	40.7026		270.5	0.000181304	0.000170567	0.000185812
271.15	-0.00038458	6.25428e-05	0.000153673	0.000264839	-5.41716e-05												0.000508115	25.8282	0.000563363	46.3437	0.000466332	41.0299		271	0.00018214	0.000171319	0.000186993
271.65	-0.00038095	6.21661e-05	0.00015449	0.000266473	-6.20067e-05												0.00051186	26.0505	0.000567127	46.6785	0.00046926	41.3367		271.5	0.000183194	0.000172155	0.000187738
272.15	-0.000376854	6.15227e-05	0.000155022	0.000268046	-7.39929e-05												0.000515189	26.2728	0.000571727	47.0234	0.000471351	41.6537		272	0.000183969	0.000172664	0.000187848
272.65	-0.000372949	6.11476e-05	0.000155641	0.000269788	-9.07072e-05												0.000519767	26.5052	0.000576746	47.3785	0.000475115	41.9605		272.5	0.00018478	0.000173323	0.000188563
273.15	-0.000369295	6.02122e-05	0.000155917	0.000271283	-0.000115905												0.000525177	26.7275	0.00058051	47.7133	0.00047637	42.2775		273	0.000185304	0.00017393	0.000188804
273.65	-0.000365528	5.94459e-05	0.000156387	0.000272889	-0.000171504												0.000526425	26.9801	0.000583438	48.0684	0.000479716	42.6048		273.5	0.000185855	0.000174454	0.000189678
274.15	-0.000361338	5.88443e-05	0.00015686	0.000274474	-0.00026752												0.000530587	27.1923	0.000586366	48.4134	0.000485153	42.932		274	0.000186729	0.000175046	0.000189988
274.65	-0.000357451	5.83423e-05	0.000157608	0.000276114	-0.000284061												0.000535164	27.4349	0.00059013	48.7684	0.000487244	43.2388		274.5	0.000187286	0.000175731	0.000190329
275.15	-0.000353881	5.72805e-05	0.000157839	0.000277658	-0.000293021												0.000540158	27.6673	0.00059473	49.1235	0.000493517	43.5457		275	0.000188268	0.00017614	0.000190777
275.65	-0.000349839	5.63092e-05	0.000158298	0.000278907	-0.000296923												0.000543071	27.8896	0.000599331	49.4685	0.000493936	43.8627		275.5	0.00018893	0.000176802	0.00019136
276.15	-0.000346046	5.54602e-05	0.000158869	0.000280767	-0.000296555												0.000546817	28.122	0.000603513	49.8235	0.000497282	44.1899		276	0.00018986	0.000177129	0.000192332
276.65	-0.000341909	5.4536e-05	0.00015927	0.000282437	-0.00029472												0.000553475	28.3645	0.000608532	50.1685	0.0005023	44.4967		276.5	0.000190735	0.00017791	0.000192511
277.15	-0.000338151	5.37504e-05	0.000159507	0.000283948	-0.000292881												0.000556388	28.607	0.000612296	50.5134	0.00050481	44.8035		277	0.000191512	0.000178202	0.000193597
277.65	-0.000334297	5.24599e-05	0.00016003	0.000285679	-0.000290953												0.000560549	28.8495	0.000617733	50.8584	0.000508574	45.1308		277.5	0.000192024	0.000178768	0.000193954
278.15	-0.000330359	5.14702e-05	0.000160405	0.00028711	-0.000288299												0.000565543	29.0819	0.000621916	51.2033	0.000512756	45.4478		278	0.000193033	0.000179563	0.000194451
278.65	-0.000326426	5.04135e-05	0.000160904	0.000288701	-0.000285595												0.000568456	29.3144	0.000624425	51.5482	0.00051652	45.7649		278.5	0.000193719	0.000179828	0.000195087
279.15	-0.000322621	4.90742e-05	0.00016102	0.000290334	-0.000282991												0.000574698	29.567	0.000627771	51.9033	0.000518193	46.0819		279	0.000194201	0.000180285	0.000195487
279.65	-0.000318647	4.7722e-05	0.000161595	0.00029173	-0.000279923												0.000579276	29.8196	0.00063279	52.2381	0.000522794	46.3887		279.5	0.000194967	0.000181098	0.000196296
280.15	-0.000314497	4.64977e-05	0.000162074	0.000293221	-0.000276957												0.000579692	30.0621	0.000636972	52.5932	0.000525303	46.6955		280	0.000195757	0.000181571	0.00019741
280.65	-0.000310584	4.54451e-05	0.000162438	0.000294773	-0.000273623												0.000585102	30.2945	0.000638645	52.928	0.000524885	47.0228		280.5	0.000196399	0.000181938	0.000197471
281.15	-0.000306689	4.38719e-05	0.000162698	0.000296303	-0.000270548												0.000588015	30.5472	0.0006445	53.2831	0.000531995	47.35		281	0.00019713	0.000182495	0.000198156
281.65	-0.000302694	4.23602e-05	0.000163357	0.000297944	-0.000267152												0.000593841	30.7998	0.000649101	53.6382	0.000535759	47.6568		281.5	0.000197701	0.000182928	0.000198881
282.15	-0.000298324	4.10651e-05	0.000163855	0.000299389	-0.000263906												0.000598419	31.0322	0.000652028	53.9933	0.000537014	47.9841		282	0.000198637	0.000183788	0.00019945
282.65	-0.000294533	3.9433e-05	0.000164091	0.000300937	-0.000260257												0.000601332	31.2747	0.000654538	54.328	0.000539105	48.2807		282.5	0.000199723	0.000184346	0.000200339
283.15	-0.00029042	3.78186e-05	0.000164355	0.000302541	-0.000256664												0.000605077	31.5374	0.00065872	54.6831	0.000544124	48.5977		283	0.000199991	0.000184675	0.00020068
283.65	-0.000286464	3.57471e-05	0.000164986	0.000303979	-0.00025364												0.000610903	31.7699	0.000665412	55.0281	0.000551234	48.9249		283.5	0.000201057	0.000185176	0.000201366
284.15	-0.000282382	3.4098e-05	0.000165285	0.00030509	-0.000249709												0.000615481	32.0225	0.000669594	55.3933	0.000552489	49.2317		284	0.00020212	0.000185973	0.000201992
284.65	-0.000278279	3.22395e-05	0.00016573	0.000306977	-0.00024632												0.000619226	32.265	0.000675031	55.7281	0.000555416	49.5283		284.5	0.000202638	0.000186379	0.000202095
285.15	-0.000274333	3.01852e-05	0.000165963	0.000308415	-0.000242594												0.000622555	32.5176	0.000677959	56.0629	0.00055918	49.8658		285	0.000202989	0.000186885	0.000202902
285.65	-0.000270273	2.78021e-05	0.000166315	0.000309851	-0.000239053												0.000627965	32.7702	0.00068005	56.4078	0.000562108	50.1828		285.5	0.000204144	0.000187633	0.000203573
286.15	-0.000265916	2.58172e-05	0.000166944	0.000310947	-0.000234899												0.00063171	33.0229	0.000683814	56.7426	0.000565454	50.4896		286	0.000204645	0.000188247	0.000204033
286.65	-0.000261805	2.37432e-05	0.000166999	0.00031298	-0.000231158												0.000636288	33.2755	0.000687997	57.0977	0.000569218	50.8169		286.5	0.000204961	0.000188458	0.000204157
287.15	-0.000257706	2.10588e-05	0.000167189	0.000314103	-0.000227825												0.000641282	33.5079	0.000692179	57.4528	0.000571309	51.1339		287	0.00020559	0.000189204	0.000205044
287.65	-0.000253434	1.85595e-05	0.000167624	0.000315562	-0.000224136												0.000644611	33.7605	0.000697616	57.7977	0.000574655	51.4612		287.5	0.000206307	0.000189561	0.00020534
288.15	-0.000249263	1.59679e-05	0.000168103	0.000317677	-0.000220093												0.000649189	34.0132	0.000702217	58.1427	0.00058051	51.768		288	0.000206466	0.000190219	0.000205432
288.65	-0.000245005	1.28059e-05	0.000168246	0.000318705	-0.000216252												0.000654182	34.2658	0.000703471	58.4876	0.000584274	52.0952		288.5	0.000207472	0.000190464	0.000205773
289.15	-0.000241162	1.02357e-05	0.000167904	0.000320339	-0.000212391												0.000657928	34.5083	0.000705981	58.8326	0.000584693	52.4225		289	0.000207626	0.000190393	0.000206486
289.65	-0.00023676	7.20631e-06	0.000168336	0.000321976	-0.000209223												0.000660841	34.7609	0.000709327	59.1775	0.000588457	52.7395		289.5	0.000208381	0.000190972	0.000207138
290.15	-0.000232677	3.984e-06	0.000168198	0.000323298	-0.000204983												0.000667083	35.0337	0.000713509	59.5224	0.000590966	53.0463		290	0.000208868	0.000191055	0.000207668
290.65	-0.000228337	5.9659e-07	0.000168385	0.000324629	-0.000201362												0.00066958	35.2763	0.000719783	59.8775	0.000596403	53.3531		290.5	0.000208326	0.000191549	0.000208265
291.15	-0.000224233	-2.98578e-06	0.000168276	0.000326193	-0.000197438												0.00067499	35.5289	0.000723965	60.2225	0.000600586	53.6906		291	0.000209857	0.000191626	0.000209019
291.65	-0.000219816	-6.71204e-06	0.000168241	0.000327588	-0.000193768												0.000677487	35.7916	0.000727729	60.5674	0.00060435	54.0179		291.5	0.000210533	0.000191666	0.00020915
292.15	-0.000215597	-1.06017e-05	0.000168018	0.000328894	-0.000189954												0.000682064	36.0543	0.000731911	60.9022	0.000607277	54.3349		292	0.000210489	0.000191915	0.000209389
292.65	-0.0002113	-1.46579e-05	0.000167933	0.00033024	-0.000185972												0.000686226	36.307	0.000735676	61.2674	0.000609369	54.6417		292.5	0.000211076	0.000191881	0.000209532
293.15	-0.000206843	-1.90213e-05	0.000167877	0.000331574	-0.000182289												0.000689971	36.5697	0.00073944	61.6124	0.000611041	54.9792		293	0.000211111	0.000192078	0.000209761
293.65	-0.000202171	-2.32719e-05	0.00016754	0.000332856	-0.00017747												0.000694132	36.8223	0.000742786	61.9573	0.000617315	55.286		293.5	0.000211208	0.000192108	0.000209932
294.15	-0.000197791	-2.73515e-05	0.000167521	0.000334201	-0.000173277												0.000699126	37.0749	0.000746968	62.2921	0.000621079	55.603		294	0.000211552	0.000191986	0.00021011
294.65	-0.000193417	-3.16718e-05	0.000167353	0.000335669	-0.000169789												0.000703288	37.3276	0.000752405	62.6269	0.000624425	55.9201		294.5	0.000212327	0.000191889	0.000210715
295.15	-0.000188902	-3.56143e-05	0.000166954	0.000336755	-0.000165896												0.000706617	37.5903	0.000757005	62.982	0.000627353	56.2371		295	0.000212968	0.00019184	0.000211049
295.65	-0.000184653	-3.93957e-05	0.000166283	0.000338208	-0.000162215												0.000710362	37.8631	0.000759515	63.3066	0.000629862	56.5746		295.5	0.00021281	0.000191343	0.000210511
296.15	-0.000180231	-4.28247e-05	0.000166429	0.000339288	-0.000158761												0.000713691	38.1258	0.000762861	63.6516	0.000631117	56.9018		296	0.000213206	0.000191463	0.000211309
296.65	-0.000175451	-4.59514e-05	0.000166125	0.000340736	-0.00015495												0.000718685	38.3886	0.000769134	63.9965	0.000635299	57.2291		296.5	0.000214046	0.000191359	0.000211747
297.15	-0.000170858	-4.83067e-05	0.000166005	0.000342177	-0.00015048												0.00072243	38.6513	0.000774153	64.3212	0.0006399	57.5461		297	0.000213927	0.000191411	0.000211415
297.65	-0.000166322	-5.05616e-05	0.000165809	0.000343318	-0.000146594												0.00072784	38.9241	0.000776663	64.656	0.000642827	57.8529		297.5	0.00021407	0.000191423	0.000211668
298.15	-0.00016174	-5.20344e-05	0.000165574	0.000344771	-0.000142845												0.000732002	39.1869	0.000782936	64.9908	0.000647428	58.1802		298	0.000213631	0.000191095	0.00021133
298.65	-0.000157221	-5.27141e-05	0.000164994	0.000346117	-0.000138757												0.000736995	39.4496	0.000785027	65.3357	0.000652029	58.4972		298.5	0.00021481	0.000190958	0.000212185
299.15	-0.000152565	-5.34749e-05	0.000164763	0.000347516	-0.000134962												0.000740325	39.7123	0.000787537	65.6908	0.00065412	58.8142		299	0.000214729	0.000190889	0.000211958
299.65	-0.000148336	-5.36836e-05	0.000164521	0.000348591	-0.000130221												0.000743654	39.9751	0.000792974	66.0256	0.000657047	59.1313		299.5	0.000215017	0.00019103	0.000212321
300.15	-0.000143649	-5.35573e-05	0.000164116	0.00034989	-0.000125851												0.000746567	40.2277	0.000797574	66.3604	0.000659139	59.4483		300	0.000215289	0.00019077	0.000212962
300.65	-0.000139	-5.30712e-05	0.000163818	0.000351154	-0.000121794												0.000751561	40.4904	0.000803848	66.6952	0.000664576	59.7756		300.5	0.000215228	0.000191041	0.000212588
301.15	-0.000134259	-5.2002e-05	0.000163842	0.000352611	-0.00011793												0.000756138	40.7733	0.000807194	67.03	0.000666667	60.1028		301	0.000215499	0.000190963	0.00021284
301.65	-0.000129432	-5.07364e-05	0.000163404	0.000354291	-0.000114034												0.000762797	41.0361	0.000809703	67.3648	0.000671686	60.4096		301.5	0.000215469	0.000191541	0.000212967
302.15	-0.000124803	-4.94839e-05	0.000162966	0.000355427	-0.00010943												0.000764045	41.3089	0.000813049	67.6894	0.000677123	60.7062		302	0.000215795	0.00019122	0.000213654
302.65	-0.00012032	-4.77088e-05	0.000163211	0.000356945	-0.000105708												0.000769039	41.5817	0.000818904	68.0343	0.000680469	61.013		302.5	0.000216289	0.000191463	0.000214442
303.15	-0.000115522	-4.58767e-05	0.000162582	0.000358258	-0.000101453												0.000775697	41.8546	0.000823505	68.3691	0.000683814	61.3198		303	0.0002165	0.000191741	0.000214533
303.65	-0.000110807	-4.36826e-05	0.000162426	0.000359816	-9.71567e-05												0.000778194	42.1274	0.00082476	68.7039	0.000686742	61.6471		303.5	0.000216978	0.000191433	0.000214913
304.15	-0.000106513	-4.17803e-05	0.000161908	0.000360995	-9.32993e-05												0.000780691	42.38	0.000831033	69.0286	0.000690506	61.9641		304	0.000217643	0.000191462	0.000215809
304.65	-0.000102041	-3.96123e-05	0.000161508	0.000362398	-8.81783e-05												0.000784852	42.6529	0.000834797	69.3634	0.000694689	62.2709		304.5	0.000217266	0.000191142	0.000215642
305.15	-9.73033e-05	-3.70295e-05	0.000161119	0.000363655	-8.33881e-05												0.000789846	42.9358	0.000837725	69.6982	0.000698871	62.5879		305	0.000217904	0.000191471	0.000215964
305.65	-9.27306e-05	-3.45297e-05	0.000160787	0.000365089	-7.95502e-05												0.000795672	43.2288	0.000843162	70.033	0.000704308	62.8947		305.5	0.00021813	0.000191247	0.000216052
306.15	-8.82084e-05	-3.18982e-05	0.000160212	0.000366198	-7.55993e-05												0.000799417	43.4815	0.000846926	70.3576	0.000704726	63.222		306	0.00021835	0.000191421	0.00021595
306.65	-8.35818e-05	-2.93461e-05	0.000159789	0.000367412	-7.18821e-05												0.000803163	43.7442	0.000849854	70.6924	0.000708072	63.539		306.5	0.000218966	0.000191037	0.000216652
307.15	-7.90394e-05	-2.61379e-05	0.000159087	0.000368941	-6.79356e-05												0.00080774	44.0473	0.000855709	71.0272	0.000709745	63.8458		307	0.00021961	0.000190745	0.000216744
307.65	-7.47262e-05	-2.34273e-05	0.00015835	0.000369842	-6.39767e-05												0.000809405	44.3202	0.000859891	71.3417	0.000717273	64.1629		307.5	0.000220041	0.000190578	0.000217608
308.15	-7.02657e-05	-2.01305e-05	0.000157863	0.000371197	-5.9841e-05												0.00081315	44.5829	0.000864074	71.6562	0.000722292	64.4697		308	0.000219785	0.000190314	0.000217694
308.65	-6.56336e-05	-1.73272e-05	0.000157078	0.000372322	-5.55354e-05												0.00081856	44.8658	0.000868256	71.991	0.000728147	64.7662		308.5	0.000220166	0.000190107	0.000218187
309.15	-6.11315e-05	-1.40745e-05	0.000156531	0.0003738	-5.16828e-05												0.000823554	45.1589	0.000872857	72.3359	0.000731075	65.073		309	0.000220686	0.000189889	0.000218429
309.65	-5.67593e-05	-1.08675e-05	0.000155866	0.000375109	-4.78289e-05												0.000828964	45.4418	0.000876202	72.6809	0.000734003	65.4003		309.5	0.000221155	0.000189569	0.000219023
310.15	-5.2119e-05	-7.37346e-06	0.000155291	0.000376325	-4.34431e-05												0.000833958	45.7247	0.000882476	72.9954	0.000738185	65.7071		310	0.000220988	0.000188934	0.000218933
310.65	-4.77222e-05	-4.41509e-06	0.000154821	0.000377342	-3.94409e-05												0.000836454	45.9976	0.00088875	73.32	0.000742367	66.0139		310.5	0.000221007	0.000188799	0.000219075
311.15	-4.32188e-05	-7.229e-07	0.000154195	0.000378664	-3.5562e-05												0.000840616	46.3007	0.000890841	73.6447	0.000746968	66.3309		311	0.000221316	0.000188543	0.000219375
311.65	-3.87474e-05	2.51299e-06	0.000153753	0.000379821	-3.12119e-05												0.000845194	46.5938	0.000895441	73.9693	0.000753241	66.6377		311.5	0.000221793	0.000188169	0.000219453
312.15	-3.43307e-05	6.14007e-06	0.000153094	0.00038131	-2.66436e-05												0.000849355	46.8767	0.00090046	74.294	0.000755333	66.9343		312	0.000221595	0.000187783	0.000219846
312.65	-2.97555e-05	9.55014e-06	0.000153035	0.000382549	-2.29093e-05												0.000854349	47.1596	0.000906315	74.6085	0.000759933	67.2411		312.5	0.000222314	0.000187454	0.000220549
313.15	-2.50883e-05	1.31461e-05	0.000152441	0.000383782	-1.81179e-05												0.000858926	47.4325	0.00091008	74.9331	0.000762443	67.5581		313	0.000222579	0.000187237	0.000220544
313.65	-2.06316e-05	1.64445e-05	0.000152441	0.000384862	-1.4024e-05												0.000862256	47.7053	0.000912589	75.2679	0.000765788	67.8752		313.5	0.000223134	0.000186918	0.000221214
314.15	-1.60366e-05	2.02374e-05	0.000152124	0.000386463	-9.86684e-06												0.000866833	47.9882	0.000916353	75.5926	0.000768298	68.1922		314	0.000223494	0.000186736	0.000221709
314.65	-1.13473e-05	2.36445e-05	0.000152163	0.000387414	-5.11098e-06												0.000871827	48.2813	0.000919699	75.9172	0.000772898	68.499		314.5	0.000223683	0.000186628	0.000221774
315.15	-6.78811e-06	2.76937e-05	0.000152204	0.000388977	5.5458e-07												0.000876405	48.5642	0.000924718	76.2419	0.000775408	68.7956		315	0.000224346	0.00018672	0.000222324
315.65	-1.95431e-06	3.12936e-05	0.000152424	0.000390224	4.43351e-06												0.000881398	48.8573	0.000928064	76.5665	0.000781681	69.0922		315.5	0.000224393	0.000185766	0.000222742
316.15	2.63898e-06	3.50548e-05	0.000152828	0.000391635	8.37839e-06												0.000883895	49.1604	0.000933919	76.881	0.000788373	69.399		316	0.000225177	0.000185729	0.000223466
316.65	7.39946e-06	3.89998e-05	0.000153319	0.000393088	1.27152e-05												0.000888057	49.4434	0.000937683	77.2057	0.000790046	69.7058		316.5	0.000225545	0.000186259	0.000223531
317.15	1.1994e-05	4.25238e-05	0.000154094	0.000394485	1.76162e-05												0.000893883	49.696	0.000942702	77.5405	0.000794228	70.0126		317	0.000225946	0.000186704	0.000224053
317.65	1.66566e-05	4.63036e-05	0.000155167	0.000395926	2.1387e-05												0.00089846	49.9789	0.000946048	77.855	0.000797574	70.3296		317.5	0.000226436	0.00018734	0.000224974
318.15	2.14189e-05	5.01126e-05	0.000156405	0.000397248	2.58642e-05												0.00090179	50.3023	0.000951903	78.1695	0.000800502	70.6262		318	0.000227384	0.000188047	0.000225884
318.65	2.64229e-05	5.40902e-05	0.000157865	0.000398857	3.0139e-05												0.000906783	50.5953	0.000956922	78.4941	0.00080343	70.9432		318.5	0.000228052	0.000189192	0.000226347
319.15	3.12265e-05	5.75362e-05	0.000159055	0.000400219	3.44773e-05												0.000910112	50.8681	0.000961522	78.8188	0.000808448	71.2602		319	0.000228978	0.000190313	0.000227511
319.65	3.58806e-05	6.13506e-05	0.000160731	0.000401847	3.85537e-05												0.000912193	51.1511	0.000966959	79.1333	0.000814722	71.5466		319.5	0.00023017	0.000191204	0.000228553
320.15	4.07142e-05	6.498e-05	0.000162378	0.000403291	4.28858e-05												0.000915938	51.4744	0.000969051	79.4478	0.000818486	71.8431		320	0.000230779	0.000192219	0.000229632
320.65	4.56113e-05	6.86659e-05	0.000164276	0.000404818	4.82561e-05												0.000922181	51.7675	0.000972815	79.7725	0.000821832	72.1602		320.5	0.00023217	0.000193792	0.000230406
321.15	5.02145e-05	7.23364e-05	0.000166475	0.000406311	5.39341e-05												0.000926342	52.0201	0.000980343	80.087	0.000825596	72.4568		321	0.000233305	0.000195042	0.000232148
321.65	5.51271e-05	7.61027e-05	0.000168633	0.000407951	5.82494e-05												0.000930504	52.2929	0.000985362	80.4015	0.000830197	72.7636		321.5	0.000234631	0.000196717	0.000233618
322.15	6.01406e-05	7.98386e-05	0.000171402	0.000409624	6.23867e-05												0.00093633	52.6365	0.000988289	80.7261	0.000834797	73.0499		322	0.000235724	0.000198549	0.000234789
322.65	6.48165e-05	8.34529e-05	0.000173441	0.000411344	6.66381e-05												0.00094174	52.9498	0.000991217	81.0508	0.000839398	73.367		322.5	0.000237529	0.000200166	0.000236533
323.15	6.97423e-05	8.72126e-05	0.000176313	0.000413175	7.02565e-05												0.000943404	53.2024	0.000994563	81.3754	0.000844835	73.6533		323	0.00023875	0.000202316	0.000238644
323.65	7.48372e-05	9.0673e-05	0.000178825	0.000415024	7.48961e-05												0.000945069	53.5055	0.001	81.6899	0.000848181	73.9703		323.5	0.000240494	0.000204546	0.000240696
324.15	7.97376e-05	9.45144e-05	0.000181985	0.000416799	7.88533e-05												0.000952143	53.8289	0.00101	82.0044	0.000852363	74.2874		324	0.000242307	0.000207051	0.000243168
324.65	8.44724e-05	9.81503e-05	0.000184966	0.000418563	8.31949e-05												0.000958802	54.0916	0.00101	82.3189	0.000855709	74.5942		324.5	0.000244133	0.000209454	0.000245917
325.15	8.94002e-05	0.000101742	0.000187831	0.000420261	8.7261e-05												0.000964211	54.3543	0.00101	82.6436	0.000857382	74.8907		325	0.000246205	0.000211702	0.000248638
325.65	9.42089e-05	0.000105268	0.000190729	0.000422043	9.13643e-05												0.000967957	54.6777	0.00102	82.9581	0.000863237	75.1975		325.5	0.000248107	0.00021427	0.000251487
326.15	9.92288e-05	0.000108975	0.000194307	0.000423728	0.000100746												0.000971702	55.0011	0.00102	83.2726	0.000865328	75.4941		326	0.000250257	0.000218548	0.000254426
326.65	0.000103784	0.000112302	0.00019727	0.000425806	0.000105												0.000976696	55.2941	0.00103	83.5972	0.000870765	75.8009		326.5	0.000252306	0.000221111	0.000257767
327.15	0.000108364	0.000115704	0.000200442	0.000427631	0.00010925												0.000982106	55.5669	0.00103	83.9117	0.000875784	76.0975		327	0.000254852	0.000223623	0.000261265
327.65	0.000113098	0.000119299	0.000203419	0.00042961	0.000113142												0.000984186	55.8701	0.00104	84.2262	0.000877875	76.3941		327.5	0.000257245	0.000226542	0.000264958
328.15	0.000117986	0.000122778	0.000206926	0.000431669	0.000117306												0.000987932	56.1732	0.00104	84.5407	0.000879967	76.7009		328	0.000259909	0.000229809	0.000268298
328.65	0.000122502	0.000126298	0.000210156	0.000433603	0.00012187												0.000994174	56.4461	0.00105	84.8552	0.000886658	77.0077		328.5	0.000262662	0.000232729	0.000271595
329.15	0.000127025	0.000129806	0.000213773	0.000435757	0.000126278												0.000998335	56.729	0.00105	85.1697	0.000892095	77.3145		329	0.000265407	0.000235959	0.000275249
329.65	0.000131488	0.000132931	0.000217324	0.000437852	0.000130464												0.001	57.0523	0.00106	85.4843	0.000896696	77.6315		329.5	0.000268864	0.000239481	0.000279689
330.15	0.000136227	0.000136245	0.00022092	0.00043994	0.000135004												0.001	57.3656	0.00106	85.7987	0.000901297	77.9179		330	0.000271382	0.000242271	0.000283199
330.65	0.000141563	0.000139944	0.000224235	0.000442239	0.000139384												0.00101	57.6587	0.00107	86.1031	0.000906315	78.2144		330.5	0.000274085	0.00024609	0.000286826
331.15	0.000145701	0.00014322	0.000227872	0.000444724	0.000143746												0.00101	57.9517	0.00107	86.4176	0.000908825	78.5315		331	0.000277418	0.000249354	0.000290935
331.65	0.000150391	0.000146556	0.000231415	0.000446895	0.000148173												0.00102	58.2447	0.00108	86.7423	0.000913007	78.8383		331.5	0.000281001	0.000252363	0.00029533
332.15	0.000154976	0.000149988	0.000235099	0.000449221	0.000152563												0.00103	58.5378	0.00108	87.0568	0.000912589	79.1246		332	0.000284309	0.000256221	0.000299513
332.65	0.000159734	0.000153448	0.000238679	0.000451866	0.000156877												0.00103	58.8207	0.00108	87.3814	0.000920117	79.4314		332.5	0.000287378	0.000259863	0.000303498
333.15	0.000164279	0.000156793	0.00024249	0.000454479	0.000161195												0.00103	59.1441	0.00109	87.6756	0.000926809	79.7178		333	0.000290629	0.00026344	0.000307911
333.65	0.000168879	0.000160004	0.000246114	0.000456713	0.000165708												0.00103	59.4472	0.00109	88.0003	0.000929737	80.0246		333.5	0.000293969	0.000266905	0.000311624
334.15	0.000173481	0.000163616	0.000249779	0.000459338	0.00017029												0.00104	59.7504	0.0011	88.3148	0.000933083	80.3314		334	0.000297516	0.000270868	0.000315525
334.65	0.000178241	0.000167285	0.000253604	0.00046224	0.000175203												0.00104	60.0434	0.0011	88.6293	0.000936428	80.6382		334.5	0.0003009	0.000274667	0.000319661
335.15	0.000182729	0.000170775	0.000257323	0.000464979	0.000179595												0.00105	60.3466	0.00111	88.9337	0.000940192	80.9348		335	0.00030428	0.000278038	0.000324281
335.65	0.000187294	0.000174522	0.000261102	0.000467991	0.000184771												0.00106	60.6396	0.00111	89.2481	0.000944375	81.2518		335.5	0.000308307	0.000281745	0.000328592
336.15	0.000191855	0.000177874	0.000264957	0.000470809	0.000189147												0.00106	60.9326	0.00112	89.5627	0.000948139	81.5382		336	0.000311577	0.000285576	0.000332964
336.65	0.000196425	0.000181712	0.000268991	0.000473699	0.000193951												0.00106	61.2358	0.00112	89.8772	0.000953158	81.845		336.5	0.000315907	0.000289311	0.000337342
337.15	0.000201381	0.000185287	0.000272717	0.000476854	0.000198496												0.00106	61.5692	0.00113	90.1917	0.00095734	82.1722		337	0.000319447	0.00029318	0.000341508
337.65	0.000205578	0.000189183	0.000276537	0.000480061	0.000203035												0.00107	61.8724	0.00113	90.5062	0.000963195	82.4688		337.5	0.000323425	0.000297235	0.000345853
338.15	0.00021016	0.000192541	0.000280749	0.000483	0.00020813												0.00107	62.1553	0.00113	90.8308	0.000966541	82.7654		338	0.000327317	0.000301446	0.000350193
338.65	0.000214614	0.000196155	0.00028488	0.000486225	0.000212601												0.00108	62.4585	0.00114	91.125	0.000969887	83.0824		338.5	0.000330951	0.000305617	0.000353639
339.15	0.000219079	0.000199949	0.000288867	0.000489688	0.000218082												0.00108	62.7616	0.00114	91.4294	0.000974488	83.3687		339	0.00033409	0.000309906	0.000357668
339.65	0.000223363	0.000203617	0.000292881	0.000492895	0.000222318												0.00109	63.0446	0.00115	91.754	0.000978252	83.6858		339.5	0.000338015	0.000313909	0.000362145
340.15	0.000227999	0.000207198	0.000296675	0.000496253	0.000226688												0.00109	63.3477	0.00115	92.0888	0.000981179	83.9721		340	0.000341692	0.000317949	0.000366572
340.65	0.000232481	0.000210852	0.000300583	0.000499609	0.000231313												0.00109	63.661	0.00116	92.3729	0.000986198	84.2585		340.5	0.000345273	0.000322017	0.000370167
341.15	0.000237052	0.000214471	0.000304574	0.000503048	0.000236029												0.0011	63.9944	0.00116	92.6874	0.000989544	84.5857		341	0.000349388	0.00032608	0.000374327
341.65	0.000241384	0.000218203	0.000308462	0.000506543	0.000240495												0.00111	64.3077	0.00116	93.0121	0.000993308	84.8925		341.5	0.000353294	0.000330244	0.000378523
342.15	0.000245949	0.000221731	0.000312426	0.000510112	0.000245065												0.00111	64.5906	0.00117	93.3367	0.000997491	85.1993		342	0.000357155	0.000334956	0.000382826
342.65	0.000250796	0.000225064	0.000316448	0.000513604	0.00024984												0.00111	64.8837	0.00117	93.6411	0.001	85.4959		342.5	0.000361376	0.000338825	0.000387022
343.15	0.000255209	0.000228613	0.000320449	0.000517412	0.000255224												0.00112	65.1868	0.00118	93.9454	0.00101	85.7925		343	0.000364926	0.000342999	0.000390674
343.65	0.000259734	0.000232239	0.000324264	0.00052105	0.000259608												0.00112	65.49	0.00118	94.2599	0.00101	86.1095		343.5	0.000368971	0.000347234	0.000394971
344.15	0.000264258	0.000235667	0.000328158	0.000524771	0.000263781												0.00113	65.8032	0.00119	94.5643	0.00101	86.4061		344	0.000371999	0.000351232	0.000398798
344.65	0.000268803	0.000239221	0.000331994	0.000528646	0.000269651												0.00113	66.1266	0.00119	94.8788	0.00102	86.7027		344.5	0.000376105	0.00035526	0.000403081
345.15	0.000273225	0.000242726	0.000335794	0.000532686	0.000273902												0.00113	66.4297	0.0012	95.1933	0.00102	87.0197		345	0.000380053	0.000359518	0.000407281
345.65	0.00027795	0.00024653	0.000339983	0.000536882	0.000277892												0.00114	66.7228	0.0012	95.4875	0.00103	87.3265		345.5	0.000384365	0.000363849	0.00041155
346.15	0.000282604	0.000250248	0.000343996	0.000541009	0.000282456												0.00114	67.0259	0.00121	95.8122	0.00103	87.6129		346	0.00038815	0.000368207	0.000415821
346.65	0.000287047	0.000253866	0.000347867	0.00054525	0.000287003												0.00115	67.3493	0.00121	96.1267	0.00103	87.9197		346.5	0.000392418	0.000372544	0.000420491
347.15	0.000291613	0.000257332	0.000351685	0.000549333	0.000291434												0.00115	67.6524	0.00122	96.4412	0.00104	88.2162		347	0.000396269	0.000376913	0.000425239
347.65	0.00029612	0.000261171	0.000355905	0.00055377	0.000295826												0.00115	67.9657	0.00122	96.776	0.00104	88.5128		347.5	0.000400737	0.000381373	0.000429735
348.15	0.000300767	0.000264661	0.00035983	0.00055804	0.000301154												0.00116	68.2789	0.00123	97.0803	0.00105	88.8196		348	0.000404543	0.00038566	0.000434031
348.65	0.000305101	0.000268278	0.000363797	0.000562261	0.000305181												0.00116	68.572	0.00123	97.3847	0.00105	89.1162		348.5	0.000408896	0.000389938	0.000438434
349.15	0.000309794	0.000271864	0.000367807	0.000567123	0.000309694												0.00117	68.8852	0.00124	97.689	0.00106	89.4332		349	0.000412328	0.000394326	0.000443142
349.65	0.000314135	0.000275359	0.000371632	0.000571628	0.000314113												0.00117	69.1783	0.00124	98.0035	0.00106	89.7605		349.5	0.000416936	0.000398614	0.000447996
350.15	0.00031891	0.000278993	0.000375532	0.000576335	0.000318542												0.00118	69.4915	0.00125	98.3079	0.00106	90.0571		350	0.000420989	0.000403061	0.00045231
350.65	0.000323326	0.00028262	0.000379412	0.000580992	0.000322708												0.00118	69.8048	0.00125	98.6427	0.00107	90.3434		350.5	0.00042463	0.000407495	0.000456608
					0.000327604												0.00118	70.118	0.00125	98.9471	0.00107	90.64		351	0.00042948	0.000411889	0.000461355
																	0.00119	70.4414	0.00126	99.2413	0.00108	90.9468		351.5	0.000433628	0.000416025	0.000465779
																	0.00119	70.7445	0.00126	99.5761	0.00108	91.2536		352	0.000437876	0.000420665	0.000469573
																	0.0012	71.0477	0.00127	99.8906	0.00108	91.5604		352.5	0.00044167	0.000424896	0.000474125
																	0.0012	71.3407	0.00127	100.205	0.00109	91.8672		353	0.000446073	0.000429362	0.0004786
																	0.00121	71.6539	0.00128	100.509	0.00109	92.1638		353.5	0.000450833	0.000433975	0.000483188
																	0.00121	71.9874	0.00128	100.824	0.00109	92.4706		354	0.000454887	0.000438504	0.000487096
																	0.00122	72.2906	0.00129	101.138	0.0011	92.7569		354.5	0.000458588	0.00044314	0.000491481
																	0.00122	72.6038	0.00129	101.443	0.0011	93.0842		355	0.00046288	0.000447483	0.000495936
																	0.00122	72.9171	0.0013	101.757	0.00111	93.391		355.5	0.000466606	0.000452067	0.000499863
																	0.00123	73.2202	0.0013	102.082	0.00111	93.6978		356	0.000470904	0.000456608	0.000504031
																	0.00123	73.5335	0.00131	102.386	0.00111	93.9944		356.5	0.000475246	0.000461086	0.000508497
																	0.00123	73.8467	0.00131	102.691	0.00112	94.3012		357	0.000478778	0.000465538	0.0005126
																	0.00124	74.1499	0.00132	103.005	0.00112	94.608		357.5	0.000483155	0.000470184	0.000516977
																	0.00124	74.4631	0.00132	103.32	0.00113	94.9148		358	0.000487181	0.00047467	0.000520979
																	0.00125	74.7764	0.00132	103.634	0.00113	95.2216		358.5	0.000491293	0.000479401	0.000525217
																	0.00125	75.0896	0.00133	103.959	0.00114	95.5284		359	0.000495436	0.000483989	0.000529543
																	0.00126	75.4029	0.00133	104.273	0.00114	95.825		359.5	0.000499496	0.000488513	0.000533461
																	0.00126	75.7161	0.00134	104.598	0.00114	96.142		360	0.0005036	0.000493093	0.000537855
																	0.00126	76.0294	0.00134	104.892	0.00115	96.4488		360.5	0.000508335	0.000497827	0.000542102
																	0.00127	76.3426	0.00135	105.197	0.00115	96.7556		361	0.000512329	0.000502786	0.000546378
																	0.00127	76.6559	0.00135	105.501	0.00115	97.0522		361.5	0.0005168	0.000507205	0.000551019
																	0.00127	76.9792	0.00136	105.836	0.00116	97.359		362	0.000522883	0.000511845	0.000555544
																	0.00128	77.3026	0.00136	106.16	0.00116	97.6658		362.5	0.000526582	0.00051627	0.000559353
																	0.00128	77.5957	0.00137	106.475	0.00117	97.9726		363	0.000531129	0.000521097	0.000563598
																	0.00129	77.9089	0.00137	106.799	0.00117	98.2896		363.5	0.000535513	0.000525408	0.000568273
																	0.00129	78.2323	0.00137	107.104	0.00117	98.5862		364	0.00053993	0.000530304	0.000572188
																	0.0013	78.5455	0.00138	107.408	0.00118	98.8828		364.5	0.000543508	0.000534653	0.000576529
																	0.0013	78.8487	0.00138	107.723	0.00118	99.1998		365	0.000547941	0.000537688	0.000580764
																	0.0013	79.1619	0.00139	108.037	0.00119	99.5066		365.5	0.0005529	0.000542312	0.000585483
																	0.00131	79.4853	0.00139	108.342	0.00119	99.8134		366	0.000557697	0.000546954	0.000589939
																	0.00131	79.7884	0.0014	108.656	0.00119	100.11		366.5	0.000561028	0.00055143	0.000594423
																	0.00132	80.1017	0.0014	108.971	0.0012	100.417		367	0.000564941	0.000556011	0.000598611
																	0.00132	80.4149	0.0014	109.285	0.0012	100.713		367.5	0.000569246	0.000561152	0.000603126
																	0.00132	80.7383	0.00141	109.6	0.00121	101.041		368	0.000573787	0.000565492	0.000607268
																	0.00133	81.0515	0.00142	109.914	0.00121	101.347		368.5	0.000577759	0.000570042	0.000611353
																	0.00133	81.3648	0.00142	110.229	0.00122	101.654		369	0.00058218	0.000574352	0.000615852
																	0.00133	81.6679	0.00142	110.543	0.00122	101.971		369.5	0.000586412	0.000578965	0.000619925
																	0.00134	81.9913	0.00143	110.858	0.00123	102.268		370	0.000590515	0.000583689	0.000623755
																	0.00134	82.3146	0.00143	111.192	0.00123	102.585		370.5	0.00059519	0.000588196	0.000628336
																	0.00135	82.6279	0.00144	111.497	0.00123	102.881		371	0.000599586	0.000592687	0.000632501
																	0.00135	82.9614	0.00144	111.811	0.00124	103.188		371.5	0.0006041	0.000597371	0.000636717
																	0.00136	83.2645	0.00145	112.116	0.00124	103.495		372	0.000607822	0.000601941	0.000640669
																	0.00136	83.5778	0.00145	112.43	0.00125	103.802		372.5	0.000612177	0.00060627	0.000644838
																	0.00136	83.891	0.00146	112.755	0.00125	104.129		373	0.000616363	0.000610812	0.000649333
																	0.00137	84.1942	0.00146	113.069	0.00126	104.436		373.5	0.00062061	0.00061563	0.000653358
																	0.00137	84.5175	0.00147	113.384	0.00126	104.733		374	0.000624656	0.00062028	0.000657683
																	0.00138	84.8409	0.00147	113.688	0.00127	105.039		374.5	0.000629991	0.00062501	0.000662321
																	0.00138	85.144	0.00148	114.013	0.00127	105.367		375	0.000634772	0.000629426	0.000666521
																	0.00138	85.4674	0.00148	114.327	0.00127	105.663		375.5	0.000640114	0.000634204	0.000671027
																	0.00139	85.7806	0.00149	114.642	0.00128	105.97		376	0.000643643	0.000639133	0.000674932
																	0.00139	86.0939	0.00149	114.956	0.00128	106.277		376.5	0.000649255	0.000643688	0.000679029
																	0.0014	86.4071	0.00149	115.281	0.00129	106.594		377	0.000653253	0.000648624	0.000683342
																	0.0014	86.7204	0.0015	115.596	0.00129	106.901		377.5	0.000657281	0.00065324	0.000687872
																	0.0014	87.0336	0.00151	115.91	0.0013	107.207		378	0.000662412	0.000658183	0.000691822
																	0.00141	87.357	0.00151	116.235	0.0013	107.504		378.5	0.000667662	0.000663173	0.000695912
																	0.00141	87.6804	0.00152	116.539	0.0013	107.831		379	0.000671977	0.000667741	0.000700147
																	0.00141	87.9936	0.00152	116.853	0.00131	108.128		379.5	0.0006763	0.000672728	0.000704367
																	0.00142	88.3069	0.00152	117.168	0.00131	108.445		380	0.000682141	0.000677859	0.000708783
																	0.00142	88.6201	0.00153	117.483	0.00132	108.752		380.5	0.000686256	0.000682503	0.000712653
																	0.00143	88.9536	0.00153	117.787	0.00132	109.069		381	0.00068995	0.000687004	0.000716752
																	0.00143	89.2466	0.00154	118.112	0.00132	109.365		381.5	0.000695638	0.000691773	0.000721031
																	0.00144	89.5599	0.00154	118.426	0.00133	109.692		382	0.000700151	0.000696916	0.000725503
																	0.00144	89.8933	0.00154	118.74	0.00133	109.999		382.5	0.000704172	0.000701188	0.000729024
																	0.00144	90.2066	0.00155	119.055	0.00133	110.296		383	0.000708341	0.000706124	0.000733241
																	0.00145	90.5299	0.00156	119.37	0.00134	110.613		383.5	0.000712176	0.000710524	0.000737458
																	0.00145	90.8331	0.00156	119.684	0.00134	110.92		384	0.000715815	0.000715453	0.000741463
																	0.00146	91.1362	0.00156	119.999	0.00135	111.237		384.5	0.000720234	0.000719838	0.000745785
																	0.00146	91.4596	0.00157	120.313	0.00135	111.543		385	0.00072434	0.000724251	0.000749763
																	0.00146	91.7931	0.00157	120.638	0.00135	111.84		385.5	0.000729822	0.000726483	0.000753554
																	0.00147	92.1063	0.00158	120.962	0.00136	112.157		386	0.000735072	0.000731049	0.000757512
																	0.00147	92.4297	0.00158	121.277	0.00136	112.474		386.5	0.000739584	0.000735685	0.000762216
																	0.00147	92.7328	0.00159	121.602	0.00137	112.771		387	0.000743818	0.00074052	0.000765863
																	0.00148	93.0562	0.00159	121.906	0.00137	113.088		387.5	0.000749049	0.000744935	0.000769925
																	0.00148	93.3694	0.0016	122.22	0.00137	113.395		388	0.000753055	0.000749766	0.000774272
																	0.00149	93.6928	0.0016	122.545	0.00138	113.712		388.5	0.000756976	0.000754576	0.000778841
																	0.00149	94.006	0.00161	122.859	0.00138	114.018		389	0.000761714	0.000759353	0.000782482
																	0.00149	94.3294	0.00161	123.174	0.00139	114.335		389.5	0.000765975	0.000763985	0.000787268
																	0.0015	94.6426	0.00161	123.499	0.00139	114.663		390	0.000771223	0.000768982	0.000792
																	0.0015	94.966	0.00162	123.813	0.0014	114.98		390.5	0.000775301	0.000774079	0.000795752
																	0.0015	95.2894	0.00163	124.138	0.0014	115.287		391	0.000779269	0.000778588	0.000799555
																	0.00151	95.6127	0.00163	124.452	0.0014	115.573		391.5	0.00078498	0.000783514	0.000804965
																	0.00151	95.926	0.00163	124.767	0.00141	115.89		392	0.000789271	0.000788331	0.00080888
																	0.00152	96.2392	0.00164	125.102	0.00141	116.207		392.5	0.000793776	0.00079309	0.000813184
																	0.00152	96.5626	0.00164	125.406	0.00142	116.514		393	0.000797778	0.000798283	0.00081707
																	0.00152	96.8758	0.00165	125.731	0.00142	116.821		393.5	0.000802672	0.000803125	0.000821518
																	0.00153	97.2093	0.00165	126.055	0.00143	117.138		394	0.000807391	0.000808266	0.000826244
																	0.00153	97.5124	0.00166	126.37	0.00143	117.455		394.5	0.00081147	0.000813084	0.000830132
																	0.00154	97.8257	0.00166	126.664	0.00143	117.772		395	0.000815397	0.000818006	0.000834499
																	0.00154	98.1491	0.00167	126.968	0.00144	118.078		395.5	0.000819993	0.000823231	0.000838302
																	0.00154	98.4724	0.00168	127.273	0.00144	118.385		396	0.000825955	0.000828668	0.000842644
																	0.00155	98.7755	0.00168	127.597	0.00144	118.702		396.5	0.000829679	0.00083371	0.00084634
																	0.00155	99.109	0.00168	127.932	0.00145	119.019		397	0.000834087	0.000838649	0.000850806
																	0.00156	99.4223	0.00168	128.237	0.00145	119.326		397.5	0.000838424	0.000843435	0.000855254
																	0.00156	99.7456	0.00169	128.541	0.00146	119.643		398	0.00084247	0.000848707	0.000859359
																	0.00156	100.049	0.0017	128.855	0.00146	119.95		398.5	0.000847719	0.00085406	0.000863359
																	0.00157	100.372	0.0017	129.18	0.00146	120.267		399	0.000853593	0.000858733	0.000867737
																	0.00157	100.695	0.0017	129.494	0.00147	120.574		399.5	0.000857302	0.000863935	0.000872021
																	0.00157	101.019	0.00171	129.819	0.00147	120.891		400	0.000862146	0.000868662	0.000876352
																	0.00158	101.342	0.00171	130.144	0.00148	121.208		400.5	0.000866042	0.000873624	0.000880071
																	0.00158	101.656	0.00172	130.469	0.00148	121.515		401	0.000870303	0.000878498	0.000884834
																	0.00158	101.969	0.00172	130.793	0.00149	121.821		401.5	0.000876172	0.000883383	0.000889034
																	0.00159	102.282	0.00173	131.118	0.00149	122.138		402	0.000880335	0.000888226	0.000893269
																	0.00159	102.605	0.00173	131.432	0.00149	122.466		402.5	0.000884676	0.00089318	0.000897313
																	0.0016	102.929	0.00174	131.747	0.0015	122.772		403	0.000890256	0.00089807	0.000901355
																	0.0016	103.252	0.00174	132.071	0.0015	123.1		403.5	0.000894494	0.000903	0.000905956
																	0.0016	103.565	0.00174	132.386	0.00151	123.417		404	0.000898629	0.000907288	0.000910148
																	0.00161	103.889	0.00175	132.721	0.00151	123.713		404.5	0.000902967	0.000912114	0.000914365
																	0.00161	104.192	0.00175	133.035	0.00152	124.02		405	0.000907289	0.00091685	0.000918998
																	0.00161	104.525	0.00176	133.36	0.00152	124.327		405.5	0.000912402	0.000922053	0.000923088
																	0.00162	104.828	0.00176	133.685	0.00153	124.644		406	0.000917604	0.000926949	0.000927267
																	0.00162	105.152	0.00177	133.999	0.00153	124.961		406.5	0.0009228	0.000931556	0.000932248
																	0.00163	105.475	0.00177	134.324	0.00153	125.268		407	0.000927683	0.000936577	0.000936152
																	0.00163	105.799	0.00177	134.648	0.00154	125.595		407.5	0.000931683	0.000941426	0.000940567
																	0.00163	106.112	0.00178	134.973	0.00154	125.922		408	0.00093605	0.000945889	0.000945201
																	0.00164	106.435	0.00179	135.298	0.00155	126.229		408.5	0.000941314	0.000951116	0.000949682
																	0.00164	106.748	0.00179	135.612	0.00155	126.546		409	0.000945309	0.000955839	0.000953777
																	0.00164	107.082	0.0018	135.947	0.00156	126.853		409.5	0.000949643	0.000960773	0.000958186
																	0.00165	107.385	0.0018	136.241	0.00156	127.17		410	0.000954812	0.000965812	0.000962426
																	0.00166	107.688	0.0018	136.576	0.00157	127.477		410.5	0.000959645	0.00097037	0.000966842
																	0.00166	108.011	0.00181	136.911	0.00157	127.804		411	0.000964195	0.000975299	0.000971565
																	0.00166	108.335	0.00181	137.235	0.00157	128.101		411.5	0.000968795	0.000980811	0.000975785
																	0.00166	108.648	0.00182	137.56	0.00158	128.428		412	0.000973301	0.000985751	0.000980332
																	0.00167	108.971	0.00182	137.875	0.00158	128.755		412.5	0.000978368	0.000990945	0.000985289
																	0.00167	109.295	0.00183	138.199	0.00159	129.052		413	0.000982705	0.000995686	0.000989577
																	0.00168	109.608	0.00183	138.524	0.00159	129.369		413.5	0.000987335	0.001	0.00099373
																	0.00168	109.911	0.00183	138.838	0.0016	129.686		414	0.000993336	0.00101	0.000998464
																	0.00168	110.245	0.00184	139.163	0.0016	130.003		414.5	0.000998703	0.00101	0.001
																	0.00169	110.568	0.00184	139.488	0.0016	130.33		415	0.001	0.00101	0.00101
																	0.00169	110.881	0.00185	139.822	0.00161	130.627		415.5	0.00101	0.00102	0.00101
																	0.00169	111.195	0.00185	140.147	0.00161	130.944		416	0.00102	0.00102	0.00102
																	0.0017	111.518	0.00186	140.462	0.00162	131.271		416.5	0.00102	0.00103	0.00102
																	0.0017	111.821	0.00186	140.776	0.00162	131.588		417	0.00102	0.00103	0.00103
																	0.0017	112.144	0.00187	141.101	0.00162	131.905		417.5	0.00103	0.00104	0.00103
																	0.00171	112.468	0.00187	141.425	0.00163	132.222		418	0.00103	0.00104	0.00103
																	0.00171	112.791	0.00188	141.73	0.00163	132.539
																	0.00172	113.094	0.00188	142.054	0.00163	132.846
																	0.00172	113.407	0.00188	142.369	0.00164	133.163
																	0.00173	113.731	0.00189	142.704	0.00164	133.48
																	0.00173	114.044	0.00189	143.028	0.00165	133.807
																	0.00173	114.367	0.0019	143.353	0.00165	134.124
																	0.00173	114.681	0.0019	143.667	0.00166	134.431
																	0.00174	114.994	0.00191	143.982	0.00166	134.748
																	0.00174	115.307	0.00192	144.307	0.00167	135.075
																	0.00175	115.631	0.00192	144.631	0.00167	135.382
																	0.00175	115.944	0.00192	144.946	0.00168	135.699
																	0.00175	116.257	0.00193	145.27	0.00168	136.006
																	0.00176	116.57	0.00193	145.585	0.00169	136.323
																	0.00176	116.874	0.00193	145.92	0.00169	136.64
																	0.00176	117.197	0.00194	146.244	0.0017	136.967
																	0.00177	117.52	0.00195	146.579	0.0017	137.274
																	0.00177	117.844	0.00195	146.904	0.0017	137.601
																	0.00177	118.157	0.00195	147.218	0.00171	137.908
																	0.00178	118.47	0.00196	147.543	0.00171	138.235
																	0.00178	118.793	0.00196	147.868	0.00172	138.563
																	0.00178	119.107	0.00197	148.182	0.00172	138.88
																	0.00179	119.43	0.00197	148.517	0.00173	139.186
																	0.00179	119.743	0.00198	148.832	0.00173	139.504
																	0.0018	120.056	0.00198	149.156	0.00174	139.821
																	0.0018	120.38	0.00198	149.481	0.00174	140.138
																	0.0018	120.703	0.00199	149.805	0.00174	140.455
																	0.00181	121.027	0.00199	150.13	0.00175	140.772
																	0.00181	121.32	0.002	150.465	0.00176	141.099
																	0.00181	121.633	0.002	150.779	0.00176	141.416
																	0.00182	121.966	0.00201	151.114	0.00176	141.733
																	0.00182	122.269	0.00201	151.449	0.00177	142.06
																	0.00183	122.583	0.00202	151.753	0.00177	142.377
																	0.00183	122.916	0.00202	152.088	0.00178	142.684
																	0.00183	123.219	0.00202	152.413	0.00178	143.001
																	0.00183	123.533	0.00203	152.748	0.00179	143.328
																	0.00184	123.836	0.00203	153.062	0.00179	143.656
																	0.00184	124.159	0.00204	153.397	0.00179	143.952
																	0.00185	124.483	0.00204	153.721	0.0018	144.28
																	0.00185	124.786	0.00205	154.036	0.0018	144.596
																	0.00185	125.099	0.00205	154.371	0.00181	144.924
																	0.00186	125.422	0.00206	154.695	0.00181	145.251
																	0.00186	125.736	0.00206	155.03	0.00182	145.568
																	0.00186	126.049	0.00206	155.355	0.00182	145.875
																	0.00187	126.372	0.00207	155.679	0.00182	146.202
																	0.00187	126.695	0.00207	156.004	0.00183	146.529
																	0.00188	126.999	0.00208	156.329	0.00183	146.857
																	0.00188	127.312	0.00208	156.643	0.00184	147.163
																	0.00189	127.625	0.00209	156.978	0.00184	147.481
																	0.00189	127.938	0.00209	157.313	0.00185	147.798
																	0.00189	128.252	0.0021	157.627	0.00185	148.114
																	0.00189	128.575	0.0021	157.962	0.00185	148.442
																	0.0019	128.898	0.0021	158.307	0.00186	148.759
																	0.0019	129.191	0.00211	158.622	0.00186	149.086
																	0.00191	129.515	0.00211	158.936	0.00186	149.403
																	0.00191	129.838	0.00212	159.271	0.00187	149.72
																	0.00191	130.151	0.00212	159.585	0.00188	150.058
																	0.00192	130.465	0.00213	159.9	0.00188	150.385
																	0.00192	130.778	0.00213	160.204	0.00188	150.702
																	0.00192	131.091	0.00214	160.529	0.00189	151.009
																	0.00192	131.404	0.00214	160.844	0.00189	151.336
																	0.00193	131.738	0.00215	161.158	0.0019	151.663
																	0.00193	132.041	0.00215	161.483	0.0019	151.97
																	0.00194	132.354	0.00216	161.807	0.00191	152.287
																	0.00194	132.667	0.00216	162.122	0.00191	152.614
																	0.00195	132.981	0.00216	162.446	0.00192	152.942
																	0.00195	133.294	0.00217	162.781	0.00192	153.259
																	0.00195	133.607	0.00218	163.096	0.00192	153.576
																	0.00195	133.91	0.00218	163.42	0.00193	153.903
																	0.00196	134.224	0.00218	163.735	0.00193	154.22
																	0.00196	134.567	0.00219	164.07	0.00194	154.547
																	0.00197	134.88	0.00219	164.384	0.00194	154.874
																	0.00197	135.184	0.0022	164.729	0.00194	155.191
																	0.00197	135.507	0.0022	165.044	0.00195	155.498
																	0.00198	135.82	0.0022	165.378	0.00195	155.826
																	0.00198	136.133	0.00221	165.693	0.00196	156.153
																	0.00198	136.437	0.00221	166.018	0.00196	156.48
																	0.00199	136.76	0.00222	166.352	0.00197	156.797
																	0.00199	137.063	0.00223	166.697	0.00197	157.124
																	0.00199	137.376	0.00223	167.002	0.00198	157.452
																	0.002	137.7	0.00223	167.337	0.00198	157.769
																	0.002	138.003	0.00224	167.651	0.00199	158.086
																	0.00201	138.296	0.00224	167.986	0.00199	158.423
																	0.00201	138.619	0.00225	168.31	0.002	158.74
																	0.00201	138.933	0.00225	168.655	0.002	159.067
																	0.00201	139.256	0.00226	168.99	0.00201	159.395
																	0.00202	139.579	0.00226	169.315	0.00201	159.712
																	0.00202	139.882	0.00226	169.629	0.00201	160.029
																	0.00202	140.185	0.00227	169.964	0.00202	160.346
																	0.00203	140.509	0.00228	170.299	0.00202	160.673
																	0.00203	140.832	0.00228	170.603	0.00202	160.99
																	0.00204	141.156	0.00228	170.938	0.00203	161.307
																	0.00204	141.469	0.00229	171.273	0.00203	161.644
																	0.00205	141.792	0.00229	171.597	0.00204	161.962
																	0.00205	142.105	0.0023	171.922	0.00204	162.279
																	0.00205	142.409	0.0023	172.247	0.00204	162.606
																	0.00205	142.722	0.00231	172.571	0.00205	162.933
																	0.00206	143.045	0.00231	172.896	0.00206	163.24
																	0.00206	143.369	0.00231	173.241	0.00206	163.567
																	0.00207	143.682	0.00232	173.576	0.00207	163.884
																	0.00207	144.015	0.00232	173.9	0.00207	164.222
																	0.00207	144.328	0.00233	174.215	0.00207	164.549
																	0.00208	144.632	0.00233	174.55	0.00208	164.866
																	0.00208	144.935	0.00234	174.874	0.00208	165.193
																	0.00208	145.258	0.00235	175.189	0.00209	165.51
																	0.00209	145.592	0.00235	175.524	0.00209	165.827
																	0.00209	145.905	0.00235	175.858	0.00209	166.155
																	0.00209	146.208	0.00236	176.183	0.0021	166.472
																	0.0021	146.542	0.00236	176.518	0.00211	166.809
																	0.0021	146.834	0.00236	176.853	0.00211	167.126
																	0.0021	147.158	0.00237	177.177	0.00212	167.453
																	0.00211	147.481	0.00237	177.512	0.00212	167.781
																	0.00211	147.794	0.00238	177.837	0.00212	168.108
																	0.00211	148.098	0.00238	178.161	0.00213	168.425
																	0.00212	148.421	0.00239	178.486	0.00213	168.742
																	0.00212	148.755	0.00239	178.821	0.00214	169.079
																	0.00213	149.048	0.0024	179.166	0.00214	169.386
																	0.00213	149.371	0.0024	179.48	0.00215	169.714
																	0.00213	149.684	0.00241	179.815	0.00215	170.041
																	0.00214	150.007	0.00241	180.14	0.00215	170.378
																	0.00214	150.331	0.00242	180.485	0.00216	170.695
																	0.00214	150.654	0.00242	180.809	0.00216	171.012
																	0.00215	150.967	0.00243	181.124	0.00216	171.339
																	0.00215	151.281	0.00243	181.459	0.00217	171.667
																	0.00215	151.594	0.00243	181.783	0.00217	171.974
																	0.00216	151.907	0.00244	182.118	0.00218	172.301
																	0.00216	152.231	0.00244	182.453	0.00218	172.628
																	0.00217	152.544	0.00245	182.778	0.00219	172.966
																	0.00217	152.867	0.00245	183.112	0.00219	173.283
																	0.00217	153.18	0.00246	183.447	0.0022	173.61
																	0.00218	153.504	0.00246	183.772	0.0022	173.927
																	0.00218	153.817	0.00246	184.107	0.0022	174.244
																	0.00218	154.14	0.00247	184.452	0.00221	174.571
																	0.00219	154.454	0.00247	184.766	0.00221	174.909
																	0.00219	154.767	0.00248	185.091	0.00222	175.226
																	0.00219	155.08	0.00248	185.425	0.00222	175.553
																	0.00219	155.404	0.00249	185.76	0.00223	175.88
																	0.0022	155.737	0.00249	186.085	0.00223	176.197
																	0.0022	156.05	0.0025	186.43	0.00224	176.524
																	0.00221	156.353	0.0025	186.755	0.00224	176.842
																	0.00221	156.677	0.0025	187.089	0.00224	177.169
																	0.00222	157	0.00251	187.414	0.00225	177.486
																	0.00222	157.313	0.00251	187.739	0.00226	177.813
																	0.00222	157.637	0.00252	188.063	0.00226	178.14
																	0.00222	157.95	0.00252	188.408	0.00226	178.468
																	0.00223	158.263	0.00253	188.733	0.00227	178.795
																	0.00223	158.587	0.00253	189.058	0.00227	179.132
																	0.00224	158.9	0.00253	189.403	0.00228	179.449
																	0.00224	159.213	0.00254	189.727	0.00229	179.766
																	0.00224	159.547	0.00254	190.072	0.00229	180.094
																	0.00225	159.86	0.00255	190.387	0.00229	180.421
																	0.00225	160.173	0.00255	190.711	0.0023	180.738
																	0.00225	160.496	0.00256	191.036	0.0023	181.065
																	0.00226	160.81	0.00256	191.381	0.00231	181.372
																	0.00226	161.113	0.00257	191.706	0.00231	181.699
																	0.00226	161.456	0.00257	192.05	0.00232	182.047
																	0.00227	161.77	0.00257	192.375	0.00232	182.364
																	0.00227	162.093	0.00258	192.71	0.00232	182.681
																	0.00227	162.406	0.00258	193.035	0.00233	182.998
																	0.00228	162.74	0.00259	193.359	0.00234	183.325
																	0.00228	163.053	0.00259	193.704	0.00234	183.653
																	0.00229	163.376	0.0026	194.029	0.00234	183.98
																	0.00229	163.69	0.0026	194.353	0.00235	184.307
																	0.00229	164.023	0.00261	194.688	0.00235	184.645
																	0.0023	164.346	0.00261	195.023	0.00236	184.962
																	0.0023	164.649	0.00261	195.358	0.00236	185.289
																	0.0023	164.953	0.00261	195.682	0.00237	185.626
																	0.00231	165.286	0.00262	196.027	0.00237	185.954
																	0.00231	165.62	0.00263	196.362	0.00237	186.26
																	0.00231	165.943	0.00263	196.687	0.00238	186.588
																	0.00232	166.266	0.00264	197.012	0.00238	186.925
																	0.00232	166.59	0.00264	197.356	0.00239	187.242
																	0.00233	166.923	0.00264	197.681	0.00239	187.569
																	0.00233	167.226	0.00265	198.016	0.0024	187.897
																	0.00233	167.55	0.00265	198.351	0.0024	188.214
																	0.00233	167.863	0.00266	198.675	0.0024	188.541
																	0.00234	168.176	0.00266	199.01	0.00241	188.868
																	0.00234	168.51	0.00267	199.355	0.00241	189.196
																	0.00234	168.823	0.00267	199.68	0.00242	189.502
																	0.00235	169.146	0.00268	200.004	0.00242	189.83
																	0.00235	169.459	0.00268	200.339	0.00242	190.157
																	0.00236	169.783	0.00268	200.674	0.00243	190.484
																	0.00236	170.106	0.00269	200.999	0.00243	190.822
																	0.00236	170.419	0.00269	201.333	0.00244	191.149
																	0.00236	170.743	0.0027	201.668	0.00244	191.466
																	0.00237	171.056	0.00271	201.993	0.00245	191.793
																	0.00237	171.389	0.00271	202.338	0.00245	192.12
																	0.00237	171.723	0.00271	202.673	0.00246	192.448
																	0.00238	172.036	0.00271	202.997	0.00246	192.765
																	0.00238	172.349	0.00272	203.332	0.00246	193.102
																	0.00239	172.673	0.00272	203.667	0.00247	193.419
																	0.00239	172.986	0.00273	204.002	0.00247	193.736
																	0.00239	173.32	0.00273	204.326	0.00248	194.063
																	0.0024	173.643	0.00274	204.661	0.00248	194.391
																	0.0024	173.936	0.00274	205.006	0.00249	194.718
																	0.0024	174.269	0.00275	205.341	0.00249	195.055
																	0.00241	174.603	0.00275	205.665	0.0025	195.373
																	0.00241	174.916	0.00275	206	0.0025	195.7
																	0.00242	175.26	0.00276	206.325	0.0025	196.037
																	0.00242	175.573	0.00276	206.66	0.0025	196.364
																	0.00242	175.896	0.00277	207.015	0.00251	196.671
																	0.00242	176.22	0.00277	207.339	0.00252	197.009
																	0.00243	176.513	0.00278	207.684	0.00252	197.326
																	0.00243	176.826	0.00278	208.009	0.00252	197.663
																	0.00244	177.18	0.00279	208.334	0.00252	197.99
																	0.00244	177.503	0.00279	208.679	0.00253	198.308
																	0.00244	177.826	0.00279	209.003	0.00254	198.635
																	0.00245	178.14	0.0028	209.338	0.00254	198.952
																	0.00245	178.463	0.0028	209.683	0.00254	199.289
																	0.00245	178.776	0.00281	210.008	0.00254	199.606
																	0.00246	179.1	0.00281	210.342	0.00255	199.934
																	0.00246	179.423	0.00282	210.677	0.00255	200.271
																	0.00247	179.756	0.00282	210.992	0.00255	200.588
																	0.00247	180.07	0.00282	211.337	0.00256	200.915
																	0.00247	180.383	0.00283	211.682	0.00257	201.243
																	0.00247	180.716	0.00283	212.006	0.00257	201.56
																	0.00248	181.04	0.00284	212.351	0.00257	201.907
																	0.00248	181.373	0.00284	212.696	0.00258	202.224
																	0.00248	181.686	0.00285	213.031	0.00258	202.552
																	0.00249	182.01	0.00285	213.356	0.00259	202.869
																	0.00249	182.343	0.00286	213.68	0.00259	203.196
																	0.0025	182.656	0.00286	214.015	0.0026	203.533
																	0.0025	183	0.00286	214.35	0.0026	203.871
																	0.0025	183.313	0.00287	214.685	0.00261	204.178
																	0.00251	183.637	0.00287	215.03	0.00261	204.505
																	0.00251	183.96	0.00288	215.374	0.00261	204.843
																	0.00251	184.293	0.00288	215.709	0.00262	205.17
																	0.00252	184.617	0.00288	216.034	0.00262	205.507
																	0.00252	184.94	0.00289	216.359	0.00263	205.814
																	0.00253	185.253	0.00289	216.703	0.00263	206.151
																	0.00253	185.577	0.0029	217.038	0.00264	206.479
																	0.00253	185.9	0.0029	217.373	0.00264	206.796
																	0.00253	186.234	0.00291	217.698	0.00265	207.133
																	0.00254	186.547	0.00291	218.032	0.00265	207.46
																	0.00254	186.86	0.00292	218.377	0.00265	207.788
																	0.00254	187.204	0.00292	218.722	0.00266	208.125
																	0.00255	187.537	0.00292	219.047	0.00267	208.442
																	0.00255	187.85	0.00293	219.392	0.00267	208.759
																	0.00256	188.174	0.00293	219.717	0.00267	209.087
																	0.00256	188.497	0.00294	220.062	0.00268	209.424
																	0.00256	188.831	0.00294	220.396	0.00268	209.751
																	0.00257	189.154	0.00295	220.721	0.00268	210.068
																	0.00257	189.467	0.00295	221.066	0.00269	210.406
																	0.00257	189.791	0.00296	221.401	0.0027	210.743
																	0.00258	190.114	0.00296	221.746	0.0027	211.05
																	0.00258	190.447	0.00296	222.081	0.0027	211.377
																	0.00259	190.781	0.00297	222.415	0.00271	211.725
																	0.00259	191.104	0.00297	222.74	0.00271	212.052
																	0.00259	191.407	0.00298	223.075	0.00272	212.369
																	0.0026	191.741	0.00298	223.43	0.00272	212.697
																	0.0026	192.064	0.00299	223.755	0.00272	213.024
																	0.0026	192.398	0.00299	224.079	0.00273	213.361
																	0.00261	192.731	0.003	224.434	0.00273	213.689
																	0.00261	193.054	0.003	224.769	0.00274	214.016
																	0.00261	193.358	0.003	225.094	0.00274	214.353
																	0.00262	193.681	0.00301	225.439	0.00275	214.701
																	0.00262	194.024	0.00301	225.773	0.00275	215.028
																	0.00262	194.358	0.00302	226.118	0.00276	215.335
																	0.00263	194.671	0.00302	226.443	0.00276	215.662
																	0.00263	195.005	0.00302	226.788	0.00277	216
																	0.00263	195.328	0.00303	227.123	0.00277	216.317
																	0.00264	195.651	0.00303	227.468	0.00277	216.634
																	0.00264	195.975	0.00304	227.792	0.00278	216.982
																	0.00264	196.308	0.00304	228.127	0.00279	217.309
																	0.00265	196.632	0.00305	228.462	0.00279	217.626
																	0.00266	196.945	0.00305	228.797	0.0028	217.953
																	0.00266	197.268	0.00306	229.131	0.0028	218.291
																	0.00266	197.602	0.00306	229.476	0.0028	218.618
																	0.00266	197.935	0.00307	229.821	0.00281	218.945
																	0.00266	198.269	0.00307	230.156	0.00281	219.293
																	0.00267	198.582	0.00307	230.491	0.00282	219.61
																	0.00267	198.925	0.00308	230.826	0.00282	219.947
																	0.00268	199.249	0.00308	231.161	0.00282	220.275
																	0.00268	199.572	0.00309	231.495	0.00283	220.602
																	0.00268	199.885	0.00309	231.83	0.00284	220.939
																	0.00269	200.219	0.0031	232.165	0.00284	221.267
																	0.00269	200.542	0.0031	232.5	0.00285	221.584
																	0.00269	200.865	0.0031	232.845	0.00285	221.901
																	0.0027	201.189	0.00311	233.179	0.00285	222.238
																	0.0027	201.532	0.00311	233.504	0.00286	222.565
																	0.00271	201.846	0.00312	233.839	0.00286	222.882
																	0.00271	202.179	0.00312	234.184	0.00287	223.23
																	0.00271	202.492	0.00312	234.519	0.00287	223.568
																	0.00272	202.826	0.00313	234.864	0.00288	223.885
																	0.00272	203.149	0.00314	235.188	0.00288	224.202
																	0.00272	203.463	0.00314	235.523	0.00288	224.549
																	0.00273	203.796	0.00314	235.868	0.00289	224.877
																	0.00273	204.139	0.00315	236.213	0.00289	225.204
																	0.00273	204.463	0.00315	236.537	0.0029	225.531
																	0.00274	204.786	0.00315	236.872	0.0029	225.879
																	0.00274	205.12	0.00316	237.197	0.00291	226.206
																	0.00274	205.423	0.00317	237.552	0.00291	226.534
																	0.00275	205.746	0.00317	237.897	0.00292	226.871
																	0.00275	206.09	0.00318	238.242	0.00292	227.198
																	0.00275	206.433	0.00318	238.577	0.00293	227.515
																	0.00276	206.747	0.00318	238.891	0.00293	227.843
																	0.00276	207.07	0.00319	239.236	0.00294	228.18
																	0.00276	207.383	0.00319	239.571	0.00294	228.518
																	0.00277	207.707	0.0032	239.926	0.00294	228.845
																	0.00277	208.06	0.0032	240.261	0.00295	229.182
																	0.00278	208.394	0.00321	240.585	0.00295	229.499
																	0.00278	208.717	0.00321	240.92	0.00296	229.837
																	0.00278	209.04	0.00322	241.265	0.00296	230.164
																	0.00279	209.364	0.00322	241.62	0.00297	230.491
																	0.00279	209.677	0.00322	241.945	0.00297	230.829
																	0.00279	210.011	0.00323	242.28	0.00298	231.156
																	0.0028	210.344	0.00323	242.614	0.00298	231.494
																	0.0028	210.667	0.00324	242.939	0.00299	231.8
																	0.00281	211.001	0.00324	243.294	0.00299	232.148
																	0.00281	211.334	0.00325	243.629	0.003	232.486
																	0.00281	211.648	0.00325	243.974	0.003	232.813
																	0.00282	211.981	0.00325	244.319	0.003	233.13
																	0.00282	212.304	0.00326	244.654	0.003	233.477
																	0.00282	212.638	0.00326	244.978	0.00301	233.805
																	0.00283	212.971	0.00327	245.323	0.00302	234.122
																	0.00283	213.305	0.00327	245.668	0.00302	234.47
																	0.00283	213.638	0.00328	246.013	0.00303	234.807
																	0.00284	213.951	0.00328	246.338	0.00303	235.134
																	0.00284	214.285	0.00328	246.662	0.00303	235.462
																	0.00285	214.598	0.00329	247.007	0.00303	235.789
																	0.00285	214.932	0.00329	247.342	0.00304	236.136
																	0.00285	215.255	0.0033	247.687	0.00305	236.464
																	0.00286	215.588	0.0033	248.032	0.00305	236.791
																	0.00286	215.922	0.00331	248.367	0.00305	237.128
																	0.00286	216.255	0.00331	248.712	0.00306	237.456
																	0.00287	216.579	0.00332	249.057	0.00306	237.783
																	0.00287	216.902	0.00332	249.402	0.00307	238.12
																	0.00287	217.236	0.00332	249.737	0.00307	238.448
																	0.00288	217.569	0.00333	250.061	0.00307	238.785
																	0.00288	217.892	0.00333	250.406	0.00308	239.123
																	0.00288	218.236	0.00334	250.741	0.00308	239.46
																	0.00289	218.549	0.00334	251.096	0.00309	239.767
																	0.00289	218.873	0.00334	251.431	0.00309	240.094
																	0.0029	219.206	0.00335	251.756	0.0031	240.442
																	0.0029	219.549	0.00335	252.111	0.0031	240.779
																	0.0029	219.863	0.00336	252.445	0.00311	241.107
																	0.00291	220.206	0.00336	252.78	0.00311	241.454
																	0.00291	220.53	0.00337	253.115	0.00312	241.792
																	0.00291	220.853	0.00337	253.46	0.00312	242.129
																	0.00292	221.186	0.00338	253.795	0.00312	242.446
																	0.00292	221.52	0.00338	254.13	0.00313	242.753
																	0.00293	221.843	0.00338	254.464	0.00313	243.08
																	0.00293	222.177	0.00339	254.799	0.00314	243.418
																	0.00293	222.51	0.00339	255.144	0.00314	243.766
																	0.00294	222.834	0.0034	255.479	0.00314	244.093
																	0.00294	223.157	0.0034	255.824	0.00315	244.42
																	0.00294	223.49	0.00341	256.159	0.00315	244.758
																	0.00295	223.834	0.00341	256.503	0.00316	245.095
																	0.00295	224.157	0.00341	256.848	0.00316	245.433
																	0.00295	224.491	0.00342	257.183	0.00317	245.77
																	0.00296	224.824	0.00343	257.518	0.00317	246.087
																	0.00296	225.148	0.00343	257.843	0.00318	246.425
																	0.00297	225.481	0.00343	258.188	0.00318	246.762
																	0.00297	225.804	0.00343	258.543	0.00318	247.089
																	0.00297	226.138	0.00344	258.888	0.00319	247.437
																	0.00298	226.471	0.00344	259.212	0.0032	247.764
																	0.00298	226.795	0.00345	259.547	0.0032	248.102
																	0.00298	227.128	0.00345	259.902	0.0032	248.429
																	0.00299	227.452	0.00346	260.227	0.00321	248.756
																	0.00299	227.785	0.00346	260.562	0.00321	249.084
																	0.003	228.119	0.00347	260.906	0.00321	249.441
																	0.003	228.452	0.00348	261.231	0.00322	249.769
																	0.003	228.785	0.00348	261.576	0.00322	250.096
																	0.003	229.099	0.00348	261.911	0.00323	250.423
																	0.00301	229.432	0.00349	262.266	0.00323	250.771
																	0.00301	229.776	0.00349	262.601	0.00324	251.098
																	0.00302	230.109	0.00349	262.946	0.00324	251.415
																	0.00302	230.433	0.0035	263.27	0.00325	251.753
																	0.00302	230.766	0.0035	263.615	0.00325	252.111
																	0.00303	231.089	0.00351	263.94	0.00326	252.428
																	0.00303	231.423	0.00351	264.285	0.00326	252.765
																	0.00304	231.746	0.00352	264.62	0.00327	253.103
																	0.00304	232.09	0.00352	264.965	0.00327	253.44
																	0.00305	232.433	0.00352	265.299	0.00327	253.767
																	0.00305	232.757	0.00353	265.644	0.00328	254.095
																	0.00305	233.09	0.00353	265.989	0.00328	254.422
																	0.00306	233.413	0.00354	266.324	0.00329	254.77
																	0.00306	233.737	0.00354	266.649	0.00329	255.097
																	0.00306	234.08	0.00355	266.984	0.00329	255.434
																	0.00307	234.424	0.00355	267.329	0.0033	255.772
																	0.00307	234.747	0.00355	267.673	0.0033	256.099
																	0.00307	235.071	0.00356	268.029	0.0033	256.437
																	0.00308	235.394	0.00356	268.363	0.00331	256.764
																	0.00308	235.727	0.00357	268.688	0.00331	257.101
																	0.00308	236.081	0.00357	269.043	0.00332	257.449
																	0.00309	236.405	0.00357	269.378	0.00332	257.776
																	0.00309	236.728	0.00358	269.723	0.00333	258.104
																	0.0031	237.061	0.00359	270.068	0.00333	258.41
																	0.0031	237.395	0.00359	270.402	0.00334	258.768
																	0.0031	237.728	0.0036	270.727	0.00334	259.116
																	0.00311	238.052	0.0036	271.092	0.00335	259.443
																	0.00311	238.395	0.0036	271.427	0.00335	259.781
																	0.00312	238.729	0.00361	271.762	0.00335	260.108
																	0.00312	239.042	0.00361	272.097	0.00336	260.456
																	0.00312	239.386	0.00362	272.421	0.00336	260.783
																	0.00313	239.709	0.00362	272.766	0.00337	261.12
																	0.00313	240.042	0.00362	273.111	0.00337	261.468
																	0.00313	240.396	0.00363	273.456	0.00337	261.785
																	0.00314	240.729	0.00363	273.791	0.00338	262.113
																	0.00314	241.063	0.00364	274.136	0.00338	262.44
																	0.00314	241.396	0.00364	274.481	0.00339	262.777
																	0.00315	241.73	0.00365	274.826	0.00339	263.115
																	0.00315	242.063	0.00365	275.161	0.0034	263.452
																	0.00316	242.387	0.00365	275.485	0.0034	263.79
																	0.00316	242.73	0.00366	275.83	0.00341	264.117
																	0.00316	243.054	0.00367	276.175	0.00341	264.454
																	0.00317	243.387	0.00367	276.52	0.00342	264.802
																	0.00317	243.72	0.00367	276.865	0.00342	265.129
																	0.00318	244.054	0.00368	277.21	0.00342	265.467
																	0.00318	244.387	0.00368	277.555	0.00342	265.794
																	0.00318	244.711	0.00369	277.88	0.00343	266.121
																	0.00319	245.034	0.00369	278.204	0.00344	266.449
																	0.00319	245.378	0.00369	278.549	0.00344	266.786
																	0.00319	245.711	0.0037	278.894	0.00345	267.134
																	0.0032	246.045	0.0037	279.239	0.00345	267.481
																	0.0032	246.378	0.00371	279.564	0.00345	267.809
																	0.0032	246.712	0.00371	279.899	0.00346	268.136
																	0.00321	247.035	0.00372	280.264	0.00346	268.463
																	0.00321	247.368	0.00372	280.599	0.00347	268.801
																	0.00322	247.702	0.00372	280.933	0.00347	269.149
																	0.00322	248.045	0.00373	281.258	0.00348	269.486
																	0.00322	248.379	0.00374	281.603	0.00348	269.813
																	0.00323	248.702	0.00374	281.958	0.00348	270.14
																	0.00323	249.025	0.00374	282.293	0.00349	270.468
																	0.00323	249.349	0.00375	282.638	0.00349	270.826
																	0.00324	249.682	0.00375	282.983	0.0035	271.153
																	0.00324	250.026	0.00376	283.317	0.0035	271.48
																	0.00325	250.359	0.00376	283.642	0.00351	271.838
																	0.00325	250.693	0.00376	283.977	0.00351	272.165
																	0.00325	251.026	0.00377	284.332	0.00351	272.503
																	0.00326	251.36	0.00377	284.667	0.00352	272.83
																	0.00326	251.714	0.00378	285.012	0.00352	273.168
																	0.00327	252.037	0.00378	285.357	0.00353	273.505
																	0.00327	252.35	0.00379	285.692	0.00353	273.843
																	0.00327	252.694	0.00379	286.016	0.00353	274.18
																	0.00328	253.027	0.0038	286.371	0.00354	274.538
																	0.00328	253.34	0.0038	286.706	0.00354	274.865
																	0.00328	253.664	0.0038	287.041	0.00355	275.192
																	0.00329	254.007	0.00381	287.386	0.00355	275.52
																	0.00329	254.351	0.00381	287.731	0.00356	275.868
																	0.00329	254.694	0.00382	288.065	0.00356	276.205
																	0.0033	255.018	0.00383	288.41	0.00357	276.532
																	0.0033	255.361	0.00383	288.755	0.00357	276.88
																	0.00331	255.695	0.00383	289.09	0.00357	277.197
																	0.00331	256.028	0.00383	289.425	0.00358	277.534
																	0.00331	256.362	0.00384	289.76	0.00358	277.882
																	0.00332	256.695	0.00385	290.115	0.00359	278.22
																	0.00332	257.029	0.00385	290.47	0.00359	278.547
																	0.00332	257.362	0.00385	290.805	0.00359	278.874
																	0.00333	257.696	0.00386	291.129	0.0036	279.232
																	0.00333	258.019	0.00386	291.474	0.0036	279.559
																	0.00333	258.352	0.00386	291.809	0.00361	279.887
																	0.00334	258.696	0.00387	292.154	0.00361	280.214
																	0.00334	259.029	0.00388	292.489	0.00362	280.551
																	0.00335	259.363	0.00388	292.813	0.00362	280.889
																	0.00335	259.686	0.00388	293.158	0.00363	281.226
																	0.00335	260.02	0.00389	293.524	0.00363	281.574
																	0.00335	260.363	0.00389	293.848	0.00363	281.901
																	0.00336	260.687	0.0039	294.183	0.00364	282.239
																	0.00336	261.02	0.0039	294.538	0.00364	282.576
																	0.00337	261.353	0.00391	294.873	0.00365	282.904
																	0.00337	261.687	0.00391	295.208	0.00365	283.251
																	0.00338	262.031	0.00392	295.563	0.00366	283.579
																	0.00338	262.374	0.00392	295.908	0.00366	283.906
																	0.00338	262.697	0.00392	296.243	0.00366	284.253
																	0.00339	263.021	0.00393	296.567	0.00367	284.591
																	0.00339	263.375	0.00393	296.912	0.00367	284.928
																	0.00339	263.708	0.00394	297.257	0.00368	285.256
																	0.0034	264.041	0.00394	297.592	0.00368	285.614
																	0.00341	264.365	0.00395	297.927	0.00369	285.941
																	0.00341	264.708	0.00395	298.272	0.00369	286.268
																	0.00341	265.042	0.00396	298.606	0.00369	286.606
																	0.00342	265.385	0.00396	298.951	0.0037	286.953
																	0.00342	265.709	0.00396	299.307	0.00371	287.291
																	0.00342	266.032	0.00397	299.641	0.00371	287.618
																	0.00343	266.376	0.00397	299.966	0.00371	287.945
																	0.00343	266.719	0.00398	300.311	0.00372	288.283
																	0.00344	267.053	0.00398	300.666	0.00372	288.63
																	0.00344	267.386	0.00399	300.991	0.00372	288.978
																	0.00344	267.699	0.00399	301.346	0.00373	289.295
																	0.00345	268.043	0.004	301.691	0.00373	289.623
																	0.00345	268.377	0.004	302.015	0.00374	289.97
																	0.00346	268.72	0.00401	302.34	0.00374	290.318
																	0.00346	269.064	0.00401	302.695	0.00375	290.645
																	0.00346	269.387	0.00402	303.05	0.00375	290.993
																	0.00347	269.72	0.00402	303.395	0.00375	291.32
																	0.00347	270.054	0.00402	303.74	0.00376	291.647
																	0.00348	270.387	0.00403	304.065	0.00376	291.985
																	0.00348	270.711	0.00403	304.399	0.00377	292.333
																	0.00348	271.054	0.00404	304.755	0.00377	292.66
																	0.00349	271.388	0.00404	305.089	0.00378	292.997
																	0.00349	271.721	0.00405	305.434	0.00378	293.335
																	0.0035	272.055	0.00405	305.779	0.00379	293.672
																	0.0035	272.398	0.00405	306.124	0.00379	294.01
																	0.0035	272.722	0.00406	306.469	0.0038	294.337
																	0.00351	273.065	0.00406	306.804	0.0038	294.685
																	0.00351	273.389	0.00407	307.139	0.0038	295.012
																	0.00352	273.722	0.00407	307.484	0.00381	295.339
																	0.00352	274.065	0.00408	307.798	0.00381	295.687
																	0.00352	274.399	0.00408	308.163	0.00382	296.004
																	0.00353	274.733	0.00408	308.498	0.00382	296.341
																	0.00353	275.056	0.00409	308.833	0.00383	296.7
																	0.00354	275.399	0.00409	309.178	0.00383	297.037
																	0.00354	275.723	0.0041	309.523	0.00384	297.364
																	0.00354	276.066	0.0041	309.868	0.00384	297.712
																	0.00355	276.4	0.00411	310.202	0.00384	298.039
																	0.00355	276.733	0.00411	310.548	0.00385	298.366
																	0.00356	277.077	0.00412	310.882	0.00385	298.704
																	0.00356	277.41	0.00412	311.217	0.00386	299.052
																	0.00356	277.744	0.00413	311.572	0.00386	299.389
																	0.00356	278.067	0.00413	311.917	0.00387	299.706
																	0.00357	278.401	0.00413	312.242	0.00387	300.033
																	0.00357	278.744	0.00414	312.597	0.00388	300.371
																	0.00358	279.088	0.00415	312.942	0.00388	300.719
																	0.00358	279.411	0.00415	313.287	0.00388	301.056
																	0.00359	279.745	0.00415	313.622	0.00389	301.394
																	0.00359	280.078	0.00416	313.946	0.00389	301.731
																	0.00359	280.401	0.00416	314.291	0.0039	302.058
																	0.0036	280.735	0.00416	314.646	0.0039	302.406
																	0.0036	281.068	0.00417	314.981	0.00391	302.743
																	0.0036	281.422	0.00418	315.326	0.00391	303.071
																	0.00361	281.765	0.00418	315.681	0.00391	303.408
																	0.00361	282.099	0.00418	316.016	0.00392	303.756
																	0.00362	282.422	0.00419	316.351	0.00392	304.083
																	0.00362	282.766	0.00419	316.695	0.00393	304.421
																	0.00363	283.099	0.0042	317.04	0.00393	304.758
																	0.00363	283.433	0.0042	317.375	0.00394	305.096
																	0.00364	283.756	0.00421	317.72	0.00394	305.423
																	0.00364	284.079	0.00421	318.075	0.00395	305.771
																	0.00364	284.433	0.00422	318.39	0.00395	306.118
																	0.00364	284.777	0.00422	318.745	0.00396	306.435
																	0.00365	285.1	0.00422	319.1	0.00396	306.773
																	0.00366	285.434	0.00423	319.425	0.00396	307.11
																	0.00366	285.757	0.00423	319.759	0.00397	307.448
																	0.00366	286.101	0.00424	320.104	0.00397	307.775
																	0.00367	286.454	0.00424	320.459	0.00398	308.123
																	0.00367	286.777	0.00425	320.804	0.00398	308.45
																	0.00368	287.091	0.00425	321.129	0.00399	308.788
																	0.00368	287.424	0.00425	321.474	0.00399	309.125
																	0.00369	287.758	0.00426	321.819	0.004	309.462
																	0.00369	288.111	0.00426	322.154	0.004	309.79
																	0.00369	288.445	0.00427	322.499	0.004	310.137
																	0.0037	288.778	0.00427	322.844	0.00401	310.475
																	0.0037	289.102	0.00428	323.188	0.00401	310.812
																	0.0037	289.435	0.00428	323.523	0.00402	311.14
																	0.00371	289.769	0.00429	323.858	0.00402	311.487
																	0.00371	290.122	0.00429	324.193	0.00403	311.825
																	0.00372	290.456	0.00429	324.528	0.00403	312.162
																	0.00372	290.779	0.0043	324.873	0.00404	312.479
																	0.00373	291.113	0.0043	325.207	0.00404	312.807
																	0.00373	291.446	0.00431	325.552	0.00404	313.154
																	0.00373	291.779	0.00431	325.897	0.00405	313.512
																	0.00374	292.113	0.00432	326.242	0.00405	313.829
																	0.00374	292.446	0.00432	326.587	0.00406	314.167
																	0.00375	292.79	0.00433	326.912	0.00406	314.514
																	0.00375	293.113	0.00433	327.257	0.00406	314.832
																	0.00376	293.447	0.00434	327.612	0.00407	315.179
																	0.00376	293.79	0.00434	327.947	0.00408	315.517
																	0.00376	294.114	0.00434	328.281	0.00408	315.854
																	0.00377	294.447	0.00435	328.626	0.00408	316.182
																	0.00377	294.781	0.00436	328.971	0.00409	316.529
																	0.00378	295.114	0.00436	329.316	0.00409	316.867
																	0.00378	295.447	0.00437	329.651	0.0041	317.194
																	0.00378	295.791	0.00437	329.986	0.0041	317.531
																	0.00379	296.125	0.00437	330.341	0.00411	317.879
																	0.00379	296.458	0.00438	330.676	0.00411	318.196
																	0.00379	296.791	0.00438	331.01	0.00411	318.523
																	0.0038	297.125	0.00439	331.345	0.00412	318.871
																	0.0038	297.458	0.00439	331.68	0.00412	319.219
																	0.00381	297.802	0.00439	332.025	0.00413	319.546
																	0.00381	298.135	0.0044	332.37	0.00413	319.884
																	0.00382	298.469	0.0044	332.715	0.00414	320.221
																	0.00382	298.802	0.00441	333.06	0.00414	320.558
																	0.00382	299.136	0.00441	333.405	0.00415	320.896
																	0.00383	299.469	0.00442	333.74	0.00415	321.244
																	0.00383	299.803	0.00442	334.084	0.00416	321.581
																	0.00384	300.136	0.00442	334.419	0.00416	321.909
																	0.00384	300.47	0.00443	334.764	0.00417	322.236
																	0.00384	300.803	0.00444	335.109	0.00417	322.584
																	0.00385	301.127	0.00444	335.444	0.00417	322.911
																	0.00385	301.47	0.00444	335.789	0.00418	323.248
																	0.00385	301.793	0.00445	336.124	0.00418	323.586
																	0.00386	302.127	0.00445	336.459	0.00419	323.923
																	0.00386	302.46	0.00446	336.814	0.00419	324.261
																	0.00387	302.804	0.00446	337.148	0.0042	324.588
																	0.00387	303.137	0.00447	337.493	0.0042	324.936
																	0.00388	303.461	0.00447	337.838	0.0042	325.263
																	0.00388	303.794	0.00448	338.173	0.00421	325.6
																	0.00388	304.118	0.00448	338.508	0.00421	325.948
																	0.00389	304.461	0.00449	338.843	0.00422	326.275
																	0.00389	304.805	0.00449	339.198	0.00422	326.613
																	0.0039	305.128	0.0045	339.512	0.00423	326.961
																	0.0039	305.462	0.0045	339.857	0.00423	327.288
																	0.00391	305.795	0.0045	340.202	0.00424	327.625
																	0.00391	306.139	0.00451	340.557	0.00424	327.963
																	0.00391	306.472	0.00451	340.882	0.00425	328.3
																	0.00392	306.795	0.00451	341.227	0.00425	328.638
																	0.00392	307.129	0.00452	341.572	0.00425	328.975
																	0.00393	307.462	0.00452	341.917	0.00426	329.303
																	0.00394	307.796	0.00453	342.252	0.00426	329.65
																	0.00394	308.119	0.00453	342.586	0.00427	329.977
																	0.00394	308.452	0.00454	342.931	0.00428	330.315
																	0.00395	308.776	0.00454	343.276	0.00428	330.652
																	0.00396	309.109	0.00455	343.611	0.00428	330.99
																	0.00396	309.443	0.00455	343.936	0.00428	331.327
																	0.00397	309.786	0.00456	344.291	0.00429	331.655
																	0.00397	310.12	0.00456	344.636	0.00429	331.982
																	0.00398	310.463	0.00457	344.97	0.0043	332.319
																	0.00398	310.777	0.00457	345.315	0.0043	332.657
																	0.00399	311.11	0.00458	345.65	0.00431	333.005
																	0.00399	311.444	0.00458	345.995	0.00431	333.332
																	0.00399	311.777	0.00458	346.34	0.00432	333.669
																	0.004	312.1	0.00459	346.675	0.00432	334.007
																	0.004	312.444	0.00459	347.01	0.00433	334.344
																	0.004	312.777	0.0046	347.365	0.00433	334.682
																	0.00401	313.111	0.0046	347.71	0.00433	335.019
																	0.00401	313.434	0.00461	348.045	0.00434	335.357
																	0.00402	313.768	0.00461	348.379	0.00434	335.694
																	0.00402	314.101	0.00461	348.714	0.00435	336.022
																	0.00403	314.435	0.00462	349.059	0.00436	336.359
																	0.00403	314.758	0.00462	349.394	0.00436	336.696
																	0.00403	315.102	0.00463	349.718	0.00437	337.034
																	0.00404	315.415	0.00463	350.063	0.00437	337.371
																	0.00404	315.748	0.00464	350.398	0.00437	337.709
																	0.00405	316.072	0.00464	350.743	0.00437	338.046
																	0.00405	316.405	0.00465	351.098	0.00438	338.374
																	0.00406	316.728	0.00465	351.443	0.00438	338.731
																	0.00406	317.072	0.00466	351.778	0.00439	339.059
																	0.00407	317.406	0.00466	352.113	0.00439	339.386
																	0.00407	317.739	0.00467	352.458	0.0044	339.724
																	0.00407	318.062	0.00467	352.803	0.0044	340.061
																	0.00408	318.406	0.00468	353.127	0.00441	340.429
																	0.00408	318.729	0.00468	353.462	0.00441	340.756
																	0.00409	319.063	0.00468	353.817	0.00442	341.074
																	0.00409	319.406	0.00469	354.152	0.00442	341.421
																	0.0041	319.74	0.00469	354.497	0.00443	341.748
																	0.0041	320.063	0.0047	354.832	0.00443	342.086
																	0.00411	320.387	0.0047	355.177	0.00443	342.423
																	0.00411	320.72	0.00471	355.511	0.00444	342.761
																	0.00412	321.053	0.00471	355.846	0.00444	343.098
																	0.00412	321.377	0.00472	356.181	0.00445	343.436
																	0.00413	321.71	0.00472	356.526	0.00445	343.773
																	0.00413	322.064	0.00473	356.871	0.00446	344.101
																	0.00413	322.367	0.00473	357.216	0.00446	344.438
																	0.00414	322.7	0.00473	357.54	0.00446	344.776
																	0.00414	323.044	0.00474	357.855	0.00447	345.113
																	0.00415	323.367	0.00475	358.22	0.00447	345.44
																	0.00415	323.701	0.00475	358.555	0.00448	345.778
																	0.00416	324.024	0.00475	358.89	0.00449	346.115
																	0.00416	324.348	0.00476	359.235	0.00449	346.453
																	0.00417	324.691	0.00476	359.57	0.00449	346.79
																	0.00417	325.035	0.00477	359.904	0.0045	347.118
																	0.00418	325.358	0.00477	360.239	0.0045	347.465
																	0.00418	325.681	0.00478	360.594	0.00451	347.793
																	0.00419	326.005	0.00478	360.919	0.00451	348.13
																	0.00419	326.338	0.00479	361.254	0.00451	348.478
																	0.0042	326.672	0.00479	361.588	0.00452	348.805
																	0.0042	327.005	0.0048	361.943	0.00453	349.153
																	0.0042	327.329	0.0048	362.268	0.00453	349.49
																	0.00421	327.652	0.0048	362.613	0.00454	349.828
																	0.00421	327.985	0.00481	362.948	0.00454	350.165
																	0.00422	328.319	0.00481	363.303	0.00454	350.503
																	0.00422	328.642	0.00481	363.638	0.00455	350.83
																	0.00423	328.976	0.00482	363.973	0.00455	351.167
																	0.00424	329.299	0.00483	364.307	0.00456	351.515
																	0.00424	329.632	0.00483	364.652	0.00456	351.853
																	0.00424	329.966	0.00484	364.967	0.00457	352.18
																	0.00425	330.31	0.00484	365.322	0.00457	352.507
																	0.00425	330.633	0.00485	365.657	0.00458	352.844
																	0.00426	330.976	0.00485	365.981	0.00458	353.192
																	0.00426	331.3	0.00485	366.326	0.00458	353.54
																	0.00426	331.613	0.00486	366.661	0.00459	353.877
																	0.00427	331.947	0.00486	367.006	0.00459	354.205
																	0.00427	332.28	0.00487	367.331	0.0046	354.542
																	0.00428	332.593	0.00487	367.676	0.0046	354.89
																	0.00429	332.927	0.00488	368.01	0.00461	355.207
																	0.00429	333.27	0.00488	368.355	0.00461	355.555
																	0.00429	333.594	0.00489	368.69	0.00462	355.882
																	0.0043	333.917	0.00489	369.025	0.00462	356.23
																	0.0043	334.25	0.00489	369.36	0.00463	356.577
																	0.00431	334.584	0.0049	369.705	0.00463	356.904
																	0.00431	334.907	0.0049	370.029	0.00463	357.252
																	0.00432	335.231	0.00491	370.364	0.00464	357.59
																	0.00432	335.574	0.00491	370.709	0.00464	357.917
																	0.00433	335.897	0.00492	371.044	0.00465	358.255
																	0.00433	336.221	0.00493	371.379	0.00465	358.602
																	0.00433	336.554	0.00493	371.713	0.00466	358.929
																	0.00434	336.878	0.00493	372.058	0.00466	359.267
																	0.00434	337.211	0.00494	372.393	0.00467	359.604
																	0.00435	337.534	0.00494	372.728	0.00467	359.942
																	0.00435	337.858	0.00495	373.073	0.00467	360.279
																	0.00436	338.181	0.00495	373.408	0.00468	360.607
																	0.00436	338.505	0.00496	373.753	0.00469	360.944
																	0.00436	338.838	0.00496	374.077	0.00469	361.302
																	0.00437	339.182	0.00497	374.412	0.00469	361.619
																	0.00438	339.505	0.00497	374.757	0.0047	361.957
																	0.00438	339.828	0.00498	375.102	0.0047	362.294
																	0.00438	340.152	0.00498	375.416	0.00471	362.632
																	0.00439	340.465	0.00498	375.751	0.00471	362.969
																	0.00439	340.798	0.00499	376.086	0.00471	363.307
																	0.0044	341.132	0.00499	376.441	0.00472	363.654
																	0.0044	341.465	0.005	376.786	0.00473	363.981
																	0.00441	341.789	0.005	377.111	0.00473	364.319
																	0.00441	342.122	0.00501	377.456	0.00473	364.656
																	0.00442	342.445	0.00501	377.78	0.00474	364.994
																	0.00442	342.769	0.00502	378.115	0.00474	365.331
																	0.00442	343.112	0.00502	378.44	0.00475	365.669
																	0.00443	343.426	0.00503	378.775	0.00475	365.996
																	0.00444	343.759	0.00503	379.069	0.00476	366.344
																	0.00444	344.093	0.00504	379.353	0.00476	366.671
																	0.00444	344.406	0.00504	379.647	0.00477	367.019
																	0.00445	344.739	0.00505	379.951	0.00477	367.346
																	0.00445	345.053	0.00505	380.266	0.00478	367.684
																	0.00446	345.366	0.00506	380.601	0.00478	368.021
																	0.00446	345.699	0.00506	380.915	0.00478	368.358
																	0.00447	346.033	0.00507	381.24	0.00479	368.696
																	0.00447	346.356	0.00507	381.565	0.00479	369.034
																	0.00448	346.7	0.00508	381.889	0.0048	369.381
																	0.00448	347.033	0.00508	382.224	0.0048	369.719
																	0.00449	347.346	0.00509	382.549	0.00481	370.036
																	0.00449	347.67	0.00509	382.873	0.00481	370.363
																	0.0045	348.003	0.0051	383.208	0.00482	370.721
																	0.0045	348.337	0.0051	383.553	0.00482	371.058
																	0.0045	348.65	0.00511	383.878	0.00483	371.396
																	0.00451	348.993	0.00511	384.202	0.00483	371.723
																	0.00451	349.307	0.00512	384.537	0.00483	372.061
																	0.00452	349.62	0.00512	384.852	0.00484	372.388
																	0.00452	349.943	0.00513	385.186	0.00485	372.725
																	0.00453	350.277	0.00513	385.521	0.00485	373.063
																	0.00453	350.61	0.00514	385.856	0.00485	373.39
																	0.00454	350.934	0.00514	386.171	0.00486	373.738
																	0.00454	351.257	0.00515	386.505	0.00487	374.075
																	0.00455	351.58	0.00515	386.84	0.00487	374.413
																	0.00455	351.904	0.00516	387.185	0.00487	374.74
																	0.00456	352.237	0.00516	387.52	0.00487	375.077
																	0.00456	352.56	0.00516	387.844	0.00488	375.415
																	0.00456	352.884	0.00517	388.179	0.00489	375.742
																	0.00457	353.197	0.00518	388.504	0.00489	376.08
																	0.00457	353.51	0.00518	388.839	0.00489	376.417
																	0.00458	353.844	0.00519	389.184	0.0049	376.765
																	0.00458	354.167	0.00519	389.518	0.0049	377.102
																	0.00459	354.501	0.00519	389.853	0.00491	377.42
																	0.00459	354.814	0.0052	390.178	0.00492	377.777
																	0.0046	355.147	0.00521	390.513	0.00492	378.115
																	0.00461	355.481	0.00521	390.837	0.00493	378.442
																	0.00461	355.794	0.00521	391.172	0.00493	378.78
																	0.00462	356.128	0.00522	391.497	0.00493	379.097
																	0.00462	356.441	0.00522	391.832	0.00494	379.444
																	0.00463	356.754	0.00523	392.166	0.00494	379.782
																	0.00463	357.098	0.00523	392.511	0.00495	380.109
																	0.00463	357.421	0.00524	392.826	0.00495	380.447
																	0.00464	357.744	0.00524	393.161	0.00496	380.784
																	0.00464	358.048	0.00525	393.495	0.00496	381.111
																	0.00465	358.391	0.00525	393.82	0.00496	381.449
																	0.00465	358.714	0.00526	394.165	0.00497	381.786
																	0.00466	359.028	0.00526	394.51	0.00498	382.124
																	0.00466	359.351	0.00527	394.824	0.00498	382.451
																	0.00467	359.664	0.00527	395.159	0.00498	382.799
																	0.00467	359.998	0.00528	395.494	0.00499	383.126
																	0.00468	360.331	0.00528	395.819	0.00499	383.464
																	0.00469	360.644	0.00528	396.153	0.005	383.791
																	0.00469	360.958	0.00529	396.488	0.005	384.139
																	0.00469	361.271	0.0053	396.803	0.00501	384.466
																	0.0047	361.604	0.0053	397.137	0.00501	384.803
																	0.00471	361.928	0.00531	397.462	0.00502	385.141
																	0.00471	362.271	0.00531	397.797	0.00502	385.468
																	0.00472	362.585	0.00531	398.132	0.00502	385.795
																	0.00472	362.888	0.00532	398.456	0.00503	386.123
																	0.00472	363.211	0.00532	398.791	0.00503	386.47
																	0.00473	363.534	0.00533	399.116	0.00504	386.797
																	0.00473	363.858	0.00533	399.451	0.00505	387.135
																	0.00474	364.191	0.00534	399.775	0.00505	387.483
																	0.00475	364.494	0.00534	400.11	0.00505	387.8
																	0.00475	364.818	0.00535	400.455	0.00506	388.147
																	0.00476	365.121	0.00535	400.78	0.00507	388.485
																	0.00476	365.434	0.00536	401.104	0.00507	388.812
																	0.00477	365.768	0.00537	401.439	0.00507	389.16
																	0.00477	366.101	0.00537	401.764	0.00508	389.497
																	0.00477	366.414	0.00537	402.088	0.00508	389.825
																	0.00478	366.738	0.00538	402.433	0.00508	390.152
																	0.00479	367.051	0.00538	402.748	0.00509	390.5
																	0.00479	367.364	0.00539	403.083	0.00509	390.827
																	0.0048	367.688	0.00539	403.417	0.0051	391.164
																	0.0048	368.011	0.0054	403.742	0.00511	391.502
																	0.00481	368.324	0.0054	404.067	0.00511	391.839
																	0.00481	368.647	0.00541	404.402	0.00512	392.177
																	0.00481	368.961	0.00541	404.736	0.00512	392.514
																	0.00482	369.274	0.00542	405.061	0.00513	392.841
																	0.00483	369.597	0.00542	405.386	0.00513	393.159
																	0.00483	369.921	0.00543	405.741	0.00514	393.496
																	0.00484	370.224	0.00543	406.055	0.00514	393.844
																	0.00484	370.557	0.00544	406.38	0.00514	394.171
																	0.00485	370.881	0.00544	406.705	0.00515	394.508
																	0.00485	371.204	0.00545	407.039	0.00515	394.846
																	0.00486	371.507	0.00545	407.364	0.00516	395.173
																	0.00486	371.82	0.00546	407.689	0.00516	395.511
																	0.00487	372.113	0.00546	408.013	0.00517	395.848
																	0.00487	372.447	0.00546	408.338	0.00517	396.175
																	0.00488	372.77	0.00547	408.673	0.00518	396.503
																	0.00488	373.094	0.00547	409.007	0.00518	396.84
																	0.00489	373.417	0.00548	409.332	0.00519	397.178
																	0.00489	373.73	0.00549	409.657	0.00519	397.515
																	0.0049	374.044	0.00549	409.981	0.0052	397.842
																	0.0049	374.357	0.0055	410.306	0.0052	398.18
																	0.00491	374.67	0.0055	410.631	0.00521	398.527
																	0.00491	374.993	0.00551	410.966	0.00521	398.845
																	0.00492	375.307	0.00551	411.3	0.00521	399.182
																	0.00493	375.63	0.00551	411.625	0.00522	399.509
																	0.00493	375.943	0.00552	411.95	0.00523	399.847
																	0.00493	376.257	0.00553	412.274	0.00523	400.174
																	0.00494	376.57	0.00553	412.599	0.00524	400.512
																	0.00495	376.883	0.00554	412.924	0.00524	400.849
																	0.00495	377.186	0.00554	413.248	0.00524	401.187
																	0.00495	377.51	0.00555	413.573	0.00525	401.524
																	0.00496	377.823	0.00555	413.908	0.00526	401.841
																	0.00497	378.136	0.00556	414.243	0.00526	402.178
																	0.00497	378.459	0.00556	414.557	0.00526	402.516
																	0.00498	378.773	0.00556	414.882	0.00527	402.843
																	0.00498	379.096	0.00557	415.206	0.00527	403.181
																	0.00499	379.399	0.00558	415.521	0.00528	403.508
																	0.00499	379.723	0.00558	415.866	0.00528	403.835
																	0.005	380.046	0.00558	416.2	0.00528	404.173
																	0.005	380.359	0.00559	416.515	0.00529	404.52
																	0.00501	380.662	0.0056	416.83	0.0053	404.848
																	0.00501	380.966	0.0056	417.144	0.0053	405.165
																	0.00502	381.289	0.00561	417.479	0.00531	405.502
																	0.00502	381.602	0.00561	417.803	0.00531	405.85
																	0.00503	381.905	0.00562	418.138	0.00531	406.177
																	0.00504	382.218	0.00562	418.443	0.00532	406.504
																	0.00504	382.532	0.00563	418.767	0.00533	406.842
																	0.00504	382.845	0.00563	419.092	0.00533	407.169
																	0.00505	383.158	0.00564	419.417	0.00534	407.507
																	0.00505	383.461	0.00564	419.741	0.00534	407.844
																	0.00506	383.785	0.00565	420.066	0.00534	408.182
																	0.00507	384.088	0.00565	420.38	0.00535	408.499
																	0.00507	384.401	0.00566	420.705	0.00535	408.836
																	0.00508	384.714	0.00566	421.03	0.00536	409.163
																	0.00508	385.038	0.00567	421.365	0.00536	409.491
																	0.00509	385.331	0.00567	421.659	0.00537	409.828
																	0.00509	385.644	0.00568	421.993	0.00537	410.166
																	0.0051	385.967	0.00568	422.318	0.00538	410.493
																	0.00511	386.271	0.00569	422.643	0.00539	410.83
																	0.00511	386.584	0.00569	422.978	0.00539	411.168
																	0.00512	386.887	0.0057	423.292	0.00539	411.505
																	0.00512	387.19	0.0057	423.607	0.0054	411.822
																	0.00513	387.503	0.00571	423.931	0.0054	412.139
																	0.00513	387.796	0.00572	424.256	0.00541	412.477
																	0.00514	388.11	0.00572	424.581	0.00541	412.825
																	0.00514	388.423	0.00572	424.895	0.00541	413.152
																	0.00515	388.726	0.00573	425.22	0.00542	413.479
																	0.00515	389.039	0.00573	425.534	0.00543	413.817
																	0.00516	389.342	0.00574	425.849	0.00543	414.144
																	0.00516	389.646	0.00575	426.173	0.00544	414.491
																	0.00517	389.949	0.00575	426.498	0.00544	414.819
																	0.00518	390.272	0.00575	426.802	0.00545	415.146
																	0.00518	390.585	0.00576	427.127	0.00545	415.473
																	0.00519	390.878	0.00577	427.452	0.00546	415.801
																	0.00519	391.182	0.00577	427.776	0.00546	416.148
																	0.0052	391.485	0.00578	428.091	0.00547	416.476
																	0.00521	391.798	0.00578	428.416	0.00547	416.803
																	0.00521	392.111	0.00579	428.72	0.00548	417.151
																	0.00522	392.414	0.00579	429.034	0.00548	417.478
																	0.00522	392.717	0.0058	429.369	0.00548	417.795
																	0.00523	393.01	0.0058	429.684	0.00549	418.122
																	0.00523	393.324	0.00581	429.998	0.0055	418.46
																	0.00524	393.627	0.00581	430.333	0.0055	418.787
																	0.00524	393.95	0.00582	430.647	0.0055	419.124
																	0.00525	394.243	0.00582	430.962	0.00551	419.462
																	0.00526	394.546	0.00583	431.276	0.00551	419.779
																	0.00526	394.85	0.00583	431.591	0.00552	420.116
																	0.00527	395.153	0.00584	431.906	0.00552	420.454
																	0.00527	395.456	0.00584	432.23	0.00553	420.781
																	0.00528	395.749	0.00585	432.555	0.00554	421.108
																	0.00528	396.062	0.00585	432.869	0.00554	421.446
																	0.00529	396.355	0.00586	433.174	0.00555	421.783
																	0.00529	396.668	0.00586	433.488	0.00555	422.111
																	0.0053	396.962	0.00587	433.792	0.00555	422.448
																	0.00531	397.265	0.00587	434.117	0.00556	422.786
																	0.00531	397.568	0.00588	434.442	0.00556	423.113
																	0.00532	397.871	0.00589	434.756	0.00557	423.44
																	0.00532	398.164	0.00589	435.061	0.00557	423.767
																	0.00533	398.467	0.0059	435.385	0.00558	424.074
																	0.00534	398.76	0.0059	435.7	0.00558	424.422
																	0.00534	399.063	0.00591	436.024	0.00559	424.769
																	0.00535	399.356	0.00591	436.339	0.00559	425.076
																	0.00535	399.649	0.00592	436.653	0.0056	425.404
																	0.00536	399.953	0.00592	436.968	0.0056	425.751
																	0.00537	400.256	0.00593	437.272	0.00561	426.089
																	0.00537	400.549	0.00593	437.587	0.00561	426.406
																	0.00538	400.852	0.00594	437.911	0.00562	426.733
																	0.00538	401.135	0.00594	438.206	0.00562	427.06
																	0.00539	401.438	0.00595	438.541	0.00563	427.398
																	0.0054	401.741	0.00595	438.855	0.00563	427.725
																	0.0054	402.034	0.00596	439.159	0.00563	428.062
																	0.00541	402.317	0.00596	439.474	0.00564	428.4
																	0.00542	402.62	0.00597	439.788	0.00564	428.727
																	0.00542	402.913	0.00598	440.093	0.00565	429.055
																	0.00543	403.206	0.00598	440.397	0.00566	429.392
																	0.00543	403.499	0.00599	440.701	0.00566	429.719
																	0.00544	403.803	0.00599	441.026	0.00566	430.036
																	0.00544	404.086	0.006	441.351	0.00567	430.384
																	0.00545	404.389	0.006	441.655	0.00568	430.701
																	0.00546	404.682	0.006	441.98	0.00568	431.028
																	0.00546	404.944	0.00601	442.294	0.00568	431.356
																	0.00547	405.227	0.00602	442.599	0.00569	431.683
																	0.00548	405.52	0.00602	442.893	0.00569	432.02
																	0.00548	405.803	0.00603	443.207	0.0057	432.358
																	0.00549	406.096	0.00603	443.532	0.0057	432.685
																	0.00549	406.379	0.00604	443.836	0.00571	433.002
																	0.0055	406.652	0.00604	444.141	0.00571	433.339
																	0.00551	406.955	0.00605	444.455	0.00572	433.667
																	0.00552	407.258	0.00606	444.76	0.00572	433.994
																	0.00552	407.541	0.00606	445.064	0.00573	434.332
																	0.00553	407.824	0.00607	445.389	0.00573	434.659
																	0.00554	408.117	0.00607	445.693	0.00574	434.976
																	0.00554	408.4	0.00608	446.007	0.00574	435.303
																	0.00555	408.693	0.00608	446.322	0.00575	435.62
																	0.00556	408.976	0.00609	446.636	0.00575	435.958
																	0.00556	409.259	0.0061	446.941	0.00576	436.295
																	0.00557	409.542	0.0061	447.235	0.00576	436.612
																	0.00558	409.825	0.0061	447.55	0.00577	436.939
																	0.00558	410.128	0.00611	447.854	0.00577	437.277
																	0.00559	410.411	0.00611	448.168	0.00578	437.614
																	0.0056	410.694	0.00612	448.483	0.00578	437.931
																	0.00561	410.967	0.00613	448.787	0.00578	438.259
																	0.00561	411.25	0.00613	449.092	0.00579	438.596
																	0.00562	411.543	0.00614	449.386	0.00579	438.934
																	0.00562	411.816	0.00614	449.7	0.0058	439.261
																	0.00563	412.099	0.00615	450.005	0.00581	439.588
																	0.00564	412.382	0.00615	450.309	0.00581	439.905
																	0.00564	412.665	0.00616	450.613	0.00581	440.243
																	0.00565	412.947	0.00617	450.928	0.00582	440.58
																	0.00566	413.24	0.00617	451.242	0.00583	440.907
																	0.00566	413.513	0.00618	451.537	0.00583	441.224
																	0.00567	413.786	0.00618	451.831	0.00584	441.552
																	0.00568	414.069	0.00619	452.135	0.00584	441.879
																	0.00569	414.342	0.00619	452.44	0.00585	442.206
																	0.00569	414.635	0.0062	452.744	0.00585	442.533
																	0.0057	414.908	0.0062	453.048	0.00586	442.861
																	0.0057	415.171	0.00621	453.353	0.00586	443.188
																	0.00571	415.454	0.00622	453.657	0.00587	443.515
																	0.00572	415.726	0.00622	453.951	0.00587	443.832
																	0.00573	415.999	0.00623	454.256	0.00587	444.17
																	0.00573	416.282	0.00623	454.57	0.00588	444.497
																	0.00574	416.555	0.00624	454.864	0.00588	444.814
																	0.00575	416.838	0.00624	455.159	0.00589	445.141
																	0.00575	417.121	0.00625	455.473	0.0059	445.479
																	0.00576	417.373	0.00626	455.757	0.0059	445.796
																	0.00577	417.656	0.00626	456.072	0.0059	446.123
																	0.00578	417.909	0.00627	456.376	0.00591	446.45
																	0.00578	418.182	0.00627	456.67	0.00592	446.777
																	0.00579	418.465	0.00628	456.964	0.00592	447.105
																	0.0058	418.738	0.00628	457.279	0.00593	447.432
																	0.00581	419	0.00629	457.573	0.00593	447.769
																	0.00582	419.263	0.0063	457.857	0.00594	448.107
																	0.00583	419.536	0.0063	458.161	0.00594	448.445
																	0.00583	419.799	0.0063	458.466	0.00595	448.762
																	0.00584	420.072	0.00631	458.76	0.00595	449.079
																	0.00585	420.334	0.00632	459.064	0.00596	449.406
																	0.00585	420.597	0.00632	459.359	0.00596	449.723
																	0.00586	420.86	0.00633	459.653	0.00597	450.05
																	0.00587	421.132	0.00634	459.957	0.00597	450.388
																	0.00588	421.395	0.00634	460.241	0.00597	450.705
																	0.00588	421.668	0.00635	460.556	0.00598	451.032
																	0.00589	421.931	0.00635	460.84	0.00598	451.359
																	0.0059	422.193	0.00636	461.134	0.00599	451.676
																	0.00591	422.456	0.00636	461.418	0.00599	451.993
																	0.00591	422.719	0.00637	461.733	0.006	452.341
																	0.00592	422.992	0.00638	462.027	0.00601	452.668
																	0.00593	423.224	0.00638	462.321	0.00601	452.995
																	0.00593	423.477	0.00639	462.615	0.00602	453.323
																	0.00594	423.74	0.00639	462.899	0.00602	453.65
																	0.00595	423.992	0.0064	463.204	0.00603	453.977
																	0.00596	424.255	0.00641	463.498	0.00603	454.294
																	0.00597	424.518	0.00641	463.802	0.00604	454.622
																	0.00597	424.77	0.00642	464.076	0.00604	454.959
																	0.00598	425.033	0.00642	464.38	0.00605	455.266
																	0.00599	425.296	0.00643	464.675	0.00605	455.603
																	0.006	425.538	0.00644	464.969	0.00606	455.92
																	0.006	425.801	0.00644	465.263	0.00606	456.248
																	0.00601	426.064	0.00645	465.547	0.00607	456.575
																	0.00602	426.306	0.00646	465.852	0.00607	456.892
																	0.00603	426.559	0.00646	466.146	0.00608	457.219
																	0.00603	426.801	0.00647	466.42	0.00608	457.546
																	0.00604	427.044	0.00648	466.704	0.00609	457.874
																	0.00605	427.286	0.00648	467.008	0.00609	458.211
																	0.00606	427.559	0.00648	467.302	0.0061	458.518
																	0.00607	427.802	0.00649	467.587	0.0061	458.845
																	0.00607	428.054	0.0065	467.86	0.00611	459.162
																	0.00608	428.287	0.0065	468.144	0.00611	459.489
																	0.00609	428.519	0.00651	468.449	0.00612	459.817
																	0.0061	428.762	0.00652	468.743	0.00612	460.144
																	0.00611	428.984	0.00652	469.017	0.00613	460.481
																	0.00612	429.237	0.00653	469.291	0.00613	460.798
																	0.00613	429.479	0.00654	469.585	0.00614	461.126
																	0.00614	429.722	0.00654	469.889	0.00614	461.443
																	0.00614	429.954	0.00655	470.163	0.00615	461.78
																	0.00615	430.197	0.00655	470.447	0.00616	462.097
																	0.00616	430.439	0.00656	470.721	0.00616	462.425
																	0.00617	430.671	0.00657	471.026	0.00617	462.752
																	0.00618	430.894	0.00657	471.31	0.00617	463.069
																	0.00619	431.055	0.00658	471.604	0.00618	463.386
																	0.0062	431.227	0.00659	471.878	0.00618	463.713
																	0.00621	431.419	0.0066	472.152	0.00619	464.04
																	0.00622	431.621	0.0066	472.446	0.00619	464.357
																	0.00623	431.813	0.00661	472.74	0.00619	464.685
																	0.00624	432.015	0.00661	473.014	0.0062	465.012
																	0.00625	432.218	0.00662	473.288	0.00621	465.339
																	0.00626	432.43	0.00663	473.572	0.00621	465.666
																	0.00626	432.642	0.00663	473.846	0.00622	465.994
																	0.00627	432.854	0.00664	474.12	0.00622	466.3
																	0.00628	433.066	0.00664	474.424	0.00623	466.628
																	0.00629	433.269	0.00665	474.688	0.00623	466.955
																	0.0063	433.471	0.00666	474.962	0.00624	467.272
																	0.00631	433.693	0.00666	475.256	0.00624	467.589
																	0.00632	433.895	0.00667	475.53	0.00625	467.906
																	0.00633	434.097	0.00668	475.804	0.00625	468.223
																	0.00634	434.309	0.00668	476.088	0.00626	468.55
																	0.00635	434.511	0.00669	476.372	0.00626	468.867
																	0.00636	434.703	0.00669	476.656	0.00627	469.195
																	0.00637	434.916	0.0067	476.92	0.00628	469.522
																	0.00638	435.138	0.00671	477.214	0.00628	469.839
																	0.0064	435.33	0.00672	477.468	0.00629	470.156
																	0.00641	435.532	0.00672	477.752	0.00629	470.483
																	0.00641	435.744	0.00673	478.026	0.0063	470.81
																	0.00643	435.946	0.00673	478.3	0.0063	471.138
																	0.00644	436.128	0.00674	478.594	0.00631	471.455
																	0.00644	436.32	0.00675	478.868	0.00631	471.792
																	0.00645	436.522	0.00675	479.142	0.00632	472.099
																	0.00646	436.724	0.00676	479.406	0.00632	472.416
																	0.00647	436.906	0.00677	479.659	0.00633	472.733
																	0.00648	437.098	0.00677	479.943	0.00633	473.05
																	0.00649	437.31	0.00678	480.217	0.00634	473.388
																	0.0065	437.492	0.00679	480.491	0.00634	473.705
																	0.00651	437.694	0.0068	480.775	0.00635	474.032
																	0.00652	437.897	0.0068	481.029	0.00635	474.349
																	0.00653	438.068	0.00681	481.313	0.00636	474.666
																	0.00654	438.27	0.00682	481.577	0.00637	474.983
																	0.00655	438.462	0.00682	481.861	0.00637	475.198
																	0.00656	438.644	0.00683	482.125	0.00638	475.372
																	0.00657	438.846	0.00684	482.399	0.00638	475.546
																	0.00659	439.028	0.00684	482.662	0.00639	475.822
																	0.00659	439.22	0.00685	482.926	0.00639	476.149
																	0.0066	439.412	0.00686	483.21	0.0064	476.486
																	0.00661	439.584	0.00686	483.474	0.0064	476.814
																	0.00662	439.766	0.00687	483.768	0.00641	477.12
																	0.00664	439.958	0.00688	484.022	0.00642	477.448
																	0.00664	440.15	0.00688	484.286	0.00642	477.795
																	0.00666	440.322	0.00689	484.549	0.00642	478.143
																	0.00666	440.514	0.0069	484.823	0.00643	478.46
																	0.00667	440.706	0.00691	485.087	0.00644	478.787
																	0.00669	440.877	0.00691	485.351	0.00644	479.125
																	0.0067	441.049	0.00692	485.625	0.00645	479.452
																	0.00671	441.221	0.00693	485.878	0.00645	479.769
																	0.00672	441.413	0.00693	486.152	0.00646	480.107
																	0.00673	441.605	0.00694	486.416	0.00646	480.434
																	0.00674	441.767	0.00695	486.68	0.00647	480.751
																	0.00675	441.938	0.00696	486.944	0.00648	481.088
																	0.00676	442.1	0.00696	487.207	0.00648	481.426
																	0.00677	442.272	0.00697	487.481	0.00648	481.753
																	0.00678	442.444	0.00698	487.735	0.00649	482.101
																	0.00679	442.605	0.00698	487.989	0.0065	482.428
																	0.00681	442.797	0.00699	488.263	0.0065	482.755
																	0.00682	442.959	0.007	488.496	0.00651	483.062
																	0.00683	443.131	0.00701	488.76	0.00651	483.369
																	0.00684	443.293	0.00701	489.034	0.00652	483.727
																	0.00685	443.444	0.00702	489.287	0.00652	484.064
																	0.00686	443.616	0.00703	489.551	0.00653	484.361
																	0.00687	443.778	0.00704	489.805	0.00654	484.678
																	0.00689	443.939	0.00704	490.068	0.00654	485.015
																	0.0069	444.121	0.00705	490.332	0.00655	485.343
																	0.00691	444.283	0.00705	490.586	0.00655	485.649
																	0.00692	444.424	0.00706	490.829	0.00656	485.977
																	0.00693	444.576	0.00707	491.083	0.00656	486.314
																	0.00694	444.748	0.00708	491.337	0.00657	486.631
																	0.00695	444.909	0.00708	491.59	0.00658	486.948
																	0.00696	445.061	0.00709	491.854	0.00658	487.286
																	0.00697	445.223	0.0071	492.098	0.00659	487.593
																	0.00699	445.384	0.00711	492.351	0.00659	487.889
																	0.007	445.536	0.00711	492.605	0.0066	488.216
																	0.00701	445.687	0.00712	492.848	0.0066	488.544
																	0.00702	445.849	0.00713	493.102	0.00661	488.871
																	0.00703	446.011	0.00714	493.366	0.00661	489.188
																	0.00704	446.152	0.00715	493.619	0.00662	489.505
																	0.00706	446.304	0.00716	493.873	0.00663	489.822
																	0.00707	446.466	0.00716	494.116	0.00663	490.129
																	0.00708	446.617	0.00717	494.36	0.00664	490.456
																	0.00709	446.769	0.00718	494.603	0.00664	490.783
																	0.0071	446.92	0.00718	494.847	0.00665	491.1
																	0.00711	447.082	0.00719	495.111	0.00665	491.417
																	0.00712	447.223	0.0072	495.354	0.00666	491.724
																	0.00714	447.334	0.00721	495.608	0.00667	492.062
																	0.00715	447.446	0.00721	495.851	0.00667	492.368
																	0.00716	447.587	0.00722	496.095	0.00668	492.696
																	0.00717	447.719	0.00723	496.348	0.00668	493.013
																	0.00718	447.85	0.00724	496.582	0.00669	493.33
																	0.0072	448.001	0.00725	496.846	0.00669	493.647
																	0.00721	448.143	0.00725	497.079	0.0067	493.964
																	0.00722	448.284	0.00726	497.322	0.0067	494.26
																	0.00723	448.426	0.00727	497.566	0.00671	494.588
																	0.00725	448.567	0.00728	497.799	0.00671	494.905
																	0.00726	448.699	0.00728	498.033	0.00672	495.232
																	0.00727	448.84	0.00729	498.266	0.00673	495.549
																	0.00728	448.982	0.0073	498.53	0.00674	495.866
																	0.00729	449.123	0.00731	498.753	0.00674	496.163
																	0.0073	449.255	0.00731	498.966	0.00675	496.48
																	0.00731	449.386	0.00732	499.209	0.00675	496.797
																	0.00733	449.517	0.00733	499.453	0.00675	497.124
																	0.00734	449.659	0.00734	499.686	0.00676	497.431
																	0.00735	449.79	0.00735	499.93	0.00677	497.748
																	0.00736	449.932	0.00735	500.163	0.00677	498.065
																	0.00737	450.063	0.00736	500.396	0.00678	498.361
																	0.00738	450.012	0.00737	500.609	0.00679	498.689
																	0.00738	449.325	0.00738	500.843	0.00679	499.006
																	0.00739	448.931	0.00738	501.086	0.0068	499.323
																	0.00741	448.769	0.00739	501.33	0.0068	499.63
																	0.00743	448.689	0.0074	501.563	0.00681	499.926
																	0.00745	448.638	0.00741	501.807	0.00681	500.243
																	0.00747	448.608	0.00742	502.04	0.00682	500.56
																	0.00749	448.608	0.00743	502.263	0.00682	500.877
																	0.00751	448.537	0.00743	502.496	0.00683	501.184
																	0.00753	448.456	0.00744	502.72	0.00683	501.491
																	0.00755	448.426	0.00745	502.953	0.00684	501.798
																	0.00756	448.446	0.00746	503.176	0.00685	502.115
																	0.00758	448.486	0.00747	503.409	0.00685	502.421
																	0.0076	448.517	0.00748	503.663	0.00686	502.728
																	0.00761	448.567	0.00748	503.886	0.00686	503.045
																	0.00763	448.628	0.00749	504.11	0.00687	503.362
																	0.00764	448.709	0.0075	504.333	0.00687	503.669
																	0.00766	448.779	0.0075	504.566	0.00688	503.986
																	0.00767	448.85	0.00751	504.81	0.00689	504.303
																	0.00768	448.961	0.00752	505.043	0.00689	504.589
																	0.0077	449.052	0.00753	505.266	0.0069	504.896
																	0.00771	449.143	0.00754	505.489	0.0069	505.224
																	0.00772	449.234	0.00755	505.723	0.00691	505.53
																	0.00774	449.345	0.00756	505.946	0.00692	505.827
																	0.00775	449.446	0.00756	506.179	0.00692	506.144
																	0.00777	449.558	0.00757	506.413	0.00693	506.441
																	0.00778	449.659	0.00758	506.636	0.00694	506.747
																	0.0078	449.76	0.00759	506.849	0.00694	507.044
																	0.00781	449.881	0.0076	507.062	0.00695	507.361
																	0.00782	449.992	0.00761	507.285	0.00695	507.658
																	0.00784	450.103	0.00762	507.488	0.00696	507.975
																	0.00785	450.235	0.00762	507.701	0.00696	508.281
																	0.00786	450.336	0.00763	507.914	0.00697	508.588
																	0.00788	450.447	0.00764	508.127	0.00698	508.895
																	0.00789	450.578	0.00765	508.34	0.00698	509.192
																	0.0079	450.7	0.00766	508.563	0.00699	509.488
																	0.00792	450.811	0.00767	508.786	0.007	509.795
																	0.00793	450.942	0.00768	509	0.007	510.02
																	0.00794	451.063	0.00768	509.213	0.00701	510.132
																	0.00796	451.185	0.00769	509.426	0.00701	510.327
																	0.00797	451.316	0.0077	509.639	0.00702	510.552
																	0.00798	451.437	0.00771	509.852	0.00702	510.787
																	0.00799	451.558	0.00772	510.065	0.00703	511.043
																	0.008	451.67	0.00773	510.288	0.00703	511.308
																	0.00802	451.791	0.00774	510.501	0.00704	511.585
																	0.00803	451.912	0.00775	510.714	0.00705	511.871
																	0.00804	452.023	0.00775	510.937	0.00705	512.178
																	0.00806	452.165	0.00776	511.14	0.00706	512.464
																	0.00807	452.276	0.00777	511.353	0.00706	512.771
																	0.00808	452.387	0.00778	511.576	0.00707	513.067
																	0.00809	452.508	0.00779	511.769	0.00708	513.374
																	0.0081	452.66	0.0078	511.982	0.00708	513.671
																	0.00812	452.761	0.00781	512.195	0.00709	513.978
																	0.00813	452.902	0.00781	512.398	0.00709	514.295
																	0.00814	453.024	0.00782	512.621	0.0071	514.622
																	0.00815	453.135	0.00783	512.824	0.00711	514.919
																	0.00817	453.246	0.00784	513.037	0.00711	515.225
																	0.00818	453.367	0.00785	513.261	0.00712	515.532
																	0.00819	453.498	0.00786	513.484	0.00712	515.849
																	0.00821	453.64	0.00787	513.677	0.00713	516.166
																	0.00822	453.751	0.00788	513.88	0.00714	516.473
																	0.00823	453.872	0.00788	514.082	0.00714	516.79
																	0.00824	454.014	0.00789	514.285	0.00715	517.097
																	0.00826	454.125	0.0079	514.498	0.00716	517.434
																	0.00827	454.246	0.00791	514.711	0.00716	517.741
																	0.00828	454.368	0.00792	514.914	0.00717	518.068
																	0.00829	454.509	0.00793	515.117	0.00718	518.385
																	0.0083	454.62	0.00794	515.32	0.00718	518.692
																	0.00832	454.752	0.00795	515.513	0.00719	519.009
																	0.00833	454.863	0.00796	515.665	0.0072	519.316
																	0.00834	454.984	0.00797	515.827	0.0072	519.633
																	0.00836	455.105	0.00798	515.99	0.00721	519.95
																	0.00837	455.237	0.00799	516.182	0.00722	520.267
																	0.00838	455.368	0.008	516.375	0.00722	520.584
																	0.00839	455.479	0.00801	516.578	0.00723	520.891
																	0.00841	455.6	0.00801	516.771	0.00723	521.198
																	0.00842	455.722	0.00802	516.964	0.00724	521.515
																	0.00843	455.853	0.00803	517.156	0.00725	521.832
																	0.00844	455.964	0.00804	517.329	0.00725	522.129
																	0.00846	456.085	0.00805	517.532	0.00726	522.435
																	0.00847	456.207	0.00806	517.725	0.00727	522.752
																	0.00849	456.328	0.00807	517.927	0.00727	523.069
																	0.0085	456.449	0.00808	518.13	0.00728	523.356
																	0.00851	456.56	0.00809	518.303	0.00729	523.652
																	0.00852	456.671	0.00809	518.495	0.00729	523.959
																	0.00854	456.783	0.00811	518.688	0.0073	524.276
																	0.00855	456.904	0.00811	518.881	0.0073	524.593
																	0.00856	457.015	0.00812	519.064	0.00731	524.9
																	0.00857	457.136	0.00813	519.236	0.00732	525.207
																	0.00858	457.268	0.00814	519.409	0.00732	525.493
																	0.00859	457.379	0.00815	519.601	0.00733	525.79
																	0.00861	457.49	0.00816	519.794	0.00734	526.107
																	0.00863	457.601	0.00817	519.977	0.00734	526.413
																	0.00864	457.722	0.00818	520.149	0.00735	526.72
																	0.00865	457.834	0.00819	520.332	0.00736	527.027
																	0.00866	457.945	0.0082	520.504	0.00736	527.324
																	0.00867	458.066	0.00821	520.707	0.00737	527.62
																	0.00869	458.177	0.00822	520.88	0.00738	527.917
																	0.0087	458.288	0.00823	521.052	0.00738	528.224
																	0.00871	458.409	0.00824	521.255	0.00739	528.53
																	0.00873	458.521	0.00825	521.438	0.0074	528.837
																	0.00874	458.642	0.00826	521.61	0.0074	529.124
																	0.00875	458.763	0.00827	521.793	0.00741	529.41
																	0.00877	458.885	0.00827	521.996	0.00742	529.696
																	0.00878	458.986	0.00829	522.168	0.00742	530.003
																	0.00879	459.097	0.0083	522.341	0.00743	530.31
																	0.00881	459.208	0.00831	522.543	0.00744	530.596
																	0.00882	459.319	0.00832	522.696	0.00744	530.903
																	0.00883	459.46	0.00833	522.878	0.00745	531.2
																	0.00884	459.582	0.00834	523.061	0.00746	531.506
																	0.00886	459.683	0.00834	523.244	0.00746	531.793
																	0.00887	459.794	0.00835	523.426	0.00747	532.1
																	0.00888	459.905	0.00837	523.599	0.00747	532.396
																	0.00889	460.026	0.00838	523.771	0.00748	532.693
																	0.00891	460.137	0.00838	523.954	0.00749	532.979
																	0.00892	460.259	0.00839	524.126	0.0075	533.265
																	0.00894	460.36	0.00841	524.309	0.0075	533.572
																	0.00895	460.481	0.00842	524.491	0.00751	533.869
																	0.00896	460.592	0.00843	524.674	0.00751	534.155
																	0.00898	460.693	0.00844	524.846	0.00752	534.442
																	0.00899	460.804	0.00845	525.029	0.00753	534.759
																	0.009	460.916	0.00845	525.192	0.00754	535.035
																	0.00901	461.017	0.00846	525.364	0.00754	535.321
																	0.00903	461.097	0.00847	525.526	0.00755	535.638
																	0.00904	461.199	0.00848	525.699	0.00756	535.924
																	0.00906	461.3	0.00849	525.881	0.00756	536.211
																	0.00907	461.38	0.0085	526.054	0.00757	536.518
																	0.00908	461.451	0.00851	526.236	0.00758	536.794
																	0.0091	461.532	0.00852	526.399	0.00759	537.101
																	0.00911	461.613	0.00853	526.571	0.00759	537.387
																	0.00912	461.714	0.00854	526.734	0.0076	537.694
																	0.00914	461.825	0.00856	526.896	0.00761	537.97
																	0.00915	461.926	0.00856	527.078	0.00761	538.266
																	0.00917	462.027	0.00857	527.261	0.00762	538.553
																	0.00918	462.128	0.00859	527.423	0.00763	538.849
																	0.00919	462.229	0.0086	527.596	0.00763	539.125
																	0.00921	462.33	0.0086	527.758	0.00764	539.412
																	0.00922	462.441	0.00861	527.931	0.00765	539.708
																	0.00923	462.522	0.00862	528.083	0.00765	539.995
																	0.00925	462.613	0.00864	528.255	0.00766	540.291
																	0.00926	462.714	0.00864	528.428	0.00766	540.567
																	0.00927	462.815	0.00866	528.57	0.00767	540.854
																	0.00929	462.896	0.00867	528.732	0.00768	541.15
																	0.0093	462.997	0.00868	528.905	0.00769	541.437
																	0.00931	463.108	0.00869	529.067	0.00769	541.723
																	0.00933	463.209	0.0087	529.229	0.0077	542.009
																	0.00934	463.31	0.00871	529.381	0.00771	542.306
																	0.00935	463.411	0.00872	529.554	0.00771	542.582
																	0.00937	463.512	0.00873	529.706	0.00772	542.868
																	0.00938	463.624	0.00874	529.879	0.00773	543.144
																	0.00939	463.735	0.00875	530.041	0.00773	543.431
																	0.00941	463.826	0.00876	530.193	0.00774	543.717
																	0.00942	463.917	0.00877	530.355	0.00775	544.014
																	0.00944	464.008	0.00878	530.508	0.00776	544.3
																	0.00945	464.119	0.00879	530.65	0.00776	544.597
																	0.00946	464.21	0.0088	530.812	0.00777	544.873
																	0.00948	464.301	0.00881	530.974	0.00778	545.149
																	0.00949	464.412	0.00882	531.116	0.00778	545.425
																	0.0095	464.513	0.00884	531.289	0.00779	545.722
																	0.00952	464.614	0.00885	531.451	0.0078	546.018
																	0.00953	464.715	0.00886	531.603	0.0078	546.284
																	0.00954	464.826	0.00887	531.745	0.00781	546.55
																	0.00956	464.927	0.00888	531.898	0.00782	546.836
																	0.00957	464.998	0.00889	532.06	0.00783	547.123
																	0.00958	465.048	0.0089	532.192	0.00783	547.399
																	0.0096	465.139	0.00891	532.344	0.00784	547.685
																	0.00961	465.22	0.00892	532.476	0.00785	547.972
																	0.00963	465.321	0.00893	532.618	0.00786	548.258
																	0.00964	465.392	0.00895	532.74	0.00786	548.534
																	0.00966	465.453	0.00896	532.861	0.00787	548.81
																	0.00967	465.534	0.00897	533.003	0.00788	549.096
																	0.00968	465.635	0.00898	533.155	0.00788	549.373
																	0.0097	465.726	0.00899	533.287	0.00789	549.649
																	0.00971	465.796	0.009	533.44	0.0079	549.925
																	0.00973	465.877	0.00901	533.571	0.0079	550.191
																	0.00974	465.432	0.00903	533.713	0.00791	550.477
																	0.00974	464.371	0.00904	533.866	0.00792	550.753
																	0.00976	463.967	0.00905	534.008	0.00793	551.029
																	0.00979	463.765	0.00906	534.14	0.00794	551.306
																	0.00981	463.654	0.00907	534.271	0.00794	551.571
																	0.00983	463.563	0.00908	534.413	0.00795	551.858
																	0.00985	463.523	0.00909	534.545	0.00796	552.134
																	0.00987	463.482	0.0091	534.687	0.00796	552.4
																	0.00988	463.482	0.00911	534.809	0.00797	552.676
																	0.0099	463.492	0.00913	534.931	0.00798	552.952
																	0.00992	463.512	0.00914	535.043	0.00799	553.228
																	0.00993	463.533	0.00916	535.154	0.00799	553.514
																	0.00995	463.593	0.00917	535.286	0.008	553.791
																	0.00997	463.654	0.00918	535.428	0.00801	554.067
																	0.00998	463.704	0.00919	535.58	0.00802	554.333
																	0.01	463.765	0.0092	535.712	0.00802	554.598
																	0.01001	463.836	0.00921	535.824	0.00803	554.875
																	0.01002	463.917	0.00922	535.966	0.00804	555.14
																	0.01004	463.987	0.00923	536.087	0.00804	555.417
																	0.01005	464.068	0.00925	536.219	0.00805	555.693
																	0.01007	464.169	0.00926	536.351	0.00806	555.979
																	0.01008	464.24	0.00927	536.473	0.00807	556.245
																	0.01009	464.331	0.00928	536.605	0.00807	556.521
																	0.01011	464.432	0.00929	536.727	0.00808	556.777
																	0.01012	464.513	0.00931	536.869	0.00809	557.053
																	0.01014	464.594	0.00932	536.99	0.0081	557.329
																	0.01015	464.695	0.00933	537.122	0.00811	557.605
																	0.01016	464.816	0.00934	537.254	0.00811	557.891
																	0.01018	464.897	0.00935	537.376	0.00812	558.157
																	0.01019	464.988	0.00936	537.508	0.00813	558.423
																	0.0102	465.099	0.00937	537.64	0.00813	558.699
																	0.01022	465.19	0.00939	537.772	0.00814	558.945
																	0.01023	465.291	0.0094	537.883	0.00815	559.211
																	0.01024	465.392	0.00941	538.005	0.00816	559.497
																	0.01026	465.473	0.00942	538.127	0.00816	559.753
																	0.01027	465.564	0.00943	538.248	0.00817	560.029
																	0.01028	465.665	0.00945	538.37	0.00818	560.326
																	0.0103	465.766	0.00946	538.502	0.00819	560.581
																	0.01031	465.857	0.00947	538.624	0.0082	560.837
																	0.01033	465.958	0.00948	538.745	0.0082	561.103
																	0.01034	466.059	0.00949	538.867	0.00821	561.358
																	0.01035	466.17	0.00951	538.999	0.00822	561.635
																	0.01037	466.281	0.00952	539.121	0.00822	561.911
																	0.01038	466.382	0.00953	539.243	0.00823	562.166
																	0.01039	466.493	0.00954	539.354	0.00824	562.442
																	0.0104	466.594	0.00955	539.466	0.00825	562.719
																	0.01042	466.695	0.00957	539.577	0.00826	562.974
																	0.01043	466.817	0.00958	539.689	0.00826	563.23
																	0.01044	466.928	0.00959	539.811	0.00827	563.496
																	0.01046	467.019	0.0096	539.922	0.00828	563.772
																	0.01047	467.13	0.00962	540.044	0.00829	564.048
																	0.01048	467.251	0.00963	540.146	0.0083	564.304
																	0.0105	467.352	0.00964	540.257	0.0083	564.549
																	0.01051	467.464	0.00965	540.369	0.00831	564.815
																	0.01052	467.575	0.00966	540.49	0.00832	565.071
																	0.01054	467.686	0.00968	540.622	0.00833	565.337
																	0.01055	467.797	0.00969	540.724	0.00833	565.602
																	0.01056	467.898	0.0097	540.825	0.00834	565.879
																	0.01057	468.019	0.00971	540.947	0.00835	566.124
																	0.01059	468.12	0.00972	541.079	0.00836	566.39
																	0.0106	468.231	0.00974	541.191	0.00837	566.666
																	0.01062	468.353	0.00975	541.292	0.00837	566.922
																	0.01063	468.464	0.00976	541.404	0.00838	567.177
																	0.01064	468.565	0.00977	541.525	0.00839	567.433
																	0.01066	468.686	0.00979	541.637	0.0084	567.699
																	0.01067	468.787	0.0098	541.738	0.0084	567.965
																	0.01068	468.888	0.00981	541.86	0.00841	568.231
																	0.01069	469.01	0.00982	541.962	0.00842	568.486
																	0.01071	469.131	0.00983	542.083	0.00843	568.742
																	0.01072	469.232	0.00985	542.205	0.00844	569.008
																	0.01073	469.343	0.00986	542.307	0.00845	569.264
																	0.01075	469.454	0.00987	542.428	0.00845	569.519
																	0.01076	469.555	0.00989	542.55	0.00846	569.785
																	0.01077	469.666	0.00989	542.662	0.00847	570.041
																	0.01078	469.777	0.00991	542.763	0.00848	570.307
																	0.0108	469.899	0.00992	542.885	0.00849	570.562
																	0.01081	470.01	0.00993	542.996	0.00849	570.798
																	0.01083	470.111	0.00995	543.118	0.0085	571.053
																	0.01084	470.212	0.00996	543.22	0.00851	571.319
																	0.01085	470.313	0.00997	543.311	0.00852	571.575
																	0.01087	470.394	0.00998	543.402	0.00853	571.81
																	0.01088	470.505	0.00999	543.504	0.00854	572.086
																	0.01089	470.616	0.01	543.615	0.00854	572.342
																	0.01091	470.707	0.01002	543.697	0.00855	572.598
																	0.01092	470.808	0.01003	543.808	0.00856	572.864
																	0.01093	470.919	0.01004	543.92	0.00857	573.099
																	0.01095	471.02	0.01006	544.011	0.00858	573.354
																	0.01096	471.122	0.01007	544.123	0.00859	573.61
																	0.01097	471.233	0.01008	544.244	0.0086	573.866
																	0.01099	471.334	0.01009	544.346	0.0086	574.121
																	0.011	471.445	0.01011	544.417	0.00861	574.367
																	0.01101	471.526	0.01012	544.549	0.00862	574.602
																	0.01102	471.637	0.01013	544.65	0.00863	574.858
																	0.01104	471.748	0.01015	544.752	0.00864	575.114
																	0.01105	471.869	0.01016	544.873	0.00864	575.369
																	0.01106	471.97	0.01017	544.965	0.00865	575.625
																	0.01108	472.071	0.01019	545.076	0.00866	575.891
																	0.01109	472.162	0.0102	545.188	0.00867	576.126
																	0.0111	472.263	0.01021	545.289	0.00868	576.361
																	0.01111	472.375	0.01022	545.381	0.00868	576.637
																	0.01113	472.496	0.01023	545.492	0.00869	576.872
																	0.01114	472.597	0.01025	545.594	0.0087	577.108
																	0.01115	472.688	0.01026	545.715	0.00871	577.343
																	0.01117	472.789	0.01027	545.817	0.00872	577.609
																	0.01118	472.89	0.01029	545.908	0.00873	577.854
																	0.01119	473.021	0.0103	545.989	0.00874	578.1
																	0.01121	473.112	0.01031	546.111	0.00875	578.345
																	0.01122	473.213	0.01033	546.212	0.00875	578.591
																	0.01123	473.324	0.01034	546.304	0.00876	578.836
																	0.01125	473.405	0.01035	546.405	0.00877	579.081
																	0.01126	473.516	0.01037	546.517	0.00878	579.317
																	0.01127	473.617	0.01038	546.618	0.00879	579.572
																	0.01128	473.729	0.01039	546.71	0.0088	579.808
																	0.0113	473.82	0.0104	546.821	0.00881	580.053
																	0.01131	473.91	0.01042	546.933	0.00882	580.288
																	0.01132	474.001	0.01043	547.024	0.00883	580.544
																	0.01134	474.113	0.01044	547.115	0.00883	580.789
																	0.01135	474.214	0.01045	547.217	0.00884	581.035
																	0.01136	474.325	0.01047	547.318	0.00885	581.28
																	0.01137	474.416	0.01048	547.42	0.00886	581.526
																	0.01139	474.497	0.01049	547.511	0.00887	581.761
																	0.0114	474.608	0.01051	547.612	0.00887	581.996
																	0.01142	474.699	0.01052	547.704	0.00888	582.231
																	0.01143	474.8	0.01053	547.805	0.00889	582.477
																	0.01144	474.921	0.01054	547.917	0.0089	582.702
																	0.01145	475.012	0.01056	548.029	0.00891	582.937
																	0.01147	475.103	0.01057	548.13	0.00892	583.172
																	0.01148	475.194	0.01059	548.231	0.00893	583.418
																	0.0115	475.244	0.0106	548.353	0.00894	583.663
																	0.01151	475.325	0.01061	548.444	0.00895	583.919
																	0.01152	475.406	0.01062	548.536	0.00895	584.144
																	0.01154	475.497	0.01064	548.627	0.00896	584.369
																	0.01155	475.598	0.01065	548.749	0.00897	584.594
																	0.01157	475.689	0.01066	548.85	0.00898	584.829
																	0.01158	475.76	0.01067	548.952	0.00899	585.064
																	0.0116	475.861	0.01069	549.063	0.009	585.32
																	0.01161	475.962	0.0107	549.155	0.00901	585.565
																	0.01162	476.053	0.01071	549.256	0.00902	585.79
																	0.01164	476.144	0.01072	549.357	0.00903	586.015
																	0.01165	476.235	0.01074	549.459	0.00903	586.22
																	0.01166	476.325	0.01075	549.56	0.00904	586.455
																	0.01168	476.416	0.01077	549.662	0.00905	586.69
																	0.01169	476.538	0.01078	549.763	0.00906	586.925
																	0.0117	476.629	0.01079	549.865	0.00907	587.181
																	0.01172	476.73	0.0108	549.966	0.00908	587.416
																	0.01173	476.821	0.01081	550.068	0.00909	587.631
																	0.01174	476.912	0.01083	550.159	0.00909	587.836
																	0.01176	477.013	0.01084	550.26	0.0091	588.05
																	0.01177	477.094	0.01085	550.362	0.00912	588.296
																	0.01178	477.195	0.01087	550.473	0.00912	588.552
																	0.0118	477.296	0.01088	550.575	0.00913	588.797
																	0.01181	477.387	0.0109	550.666	0.00914	589.022
																	0.01183	477.498	0.01091	550.778	0.00915	589.237
																	0.01184	477.579	0.01092	550.879	0.00916	589.441
																	0.01185	477.68	0.01093	550.981	0.00917	589.646
																	0.01187	477.771	0.01094	551.072	0.00918	589.881
																	0.01188	477.861	0.01096	551.153	0.00919	590.137
																	0.01189	477.942	0.01097	551.265	0.0092	590.372
																	0.01191	478.053	0.01098	551.376	0.00921	590.597
																	0.01192	478.124	0.01099	551.468	0.00922	590.801
																	0.01193	478.225	0.01101	551.569	0.00922	591.016
																	0.01195	478.326	0.01102	551.66	0.00923	591.231
																	0.01196	478.427	0.01103	551.762	0.00924	591.456
																	0.01197	478.518	0.01105	551.853	0.00925	591.691
																	0.01199	478.619	0.01106	551.965	0.00926	591.937
																	0.012	478.72	0.01108	552.056	0.00927	592.172
																	0.01201	478.821	0.01109	552.137	0.00928	592.386
																	0.01203	478.923	0.0111	552.239	0.00929	592.581
																	0.01204	479.003	0.01111	552.33	0.0093	592.795
																	0.01206	479.115	0.01113	552.432	0.00931	593.031
																	0.01207	479.195	0.01114	552.543	0.00932	593.276
																	0.01208	479.296	0.01115	552.645	0.00933	593.501
																	0.01209	479.387	0.01117	552.736	0.00934	593.726
																	0.01211	479.478	0.01118	552.827	0.00935	593.931
																	0.01212	479.569	0.01119	552.918	0.00936	594.135
																	0.01213	479.65	0.0112	553.03	0.00937	594.34
																	0.01215	479.751	0.01122	553.132	0.00938	594.565
																	0.01216	479.852	0.01123	553.213	0.00939	594.79
																	0.01218	479.963	0.01124	553.324	0.0094	595.035
																	0.01219	480.044	0.01126	553.405	0.00941	595.26
																	0.0122	480.155	0.01127	553.517	0.00942	595.475
																	0.01221	480.246	0.01128	553.588	0.00943	595.679
																	0.01223	480.337	0.0113	553.69	0.00944	595.874
																	0.01224	480.428	0.01131	553.801	0.00945	596.089
																	0.01226	480.529	0.01132	553.872	0.00946	596.324
																	0.01227	480.62	0.01134	553.963	0.00947	596.559
																	0.01228	480.711	0.01135	554.075	0.00947	596.774
																	0.0123	480.802	0.01136	554.166	0.00948	596.999
																	0.01231	480.893	0.01138	554.258	0.00949	597.203
																	0.01233	480.994	0.01139	554.339	0.0095	597.387
																	0.01234	481.105	0.0114	554.44	0.00951	597.592
																	0.01235	481.196	0.01141	554.542	0.00952	597.827
																	0.01237	481.287	0.01143	554.633	0.00953	598.052
																	0.01238	481.378	0.01144	554.724	0.00954	598.287
																	0.01239	481.469	0.01145	554.816	0.00955	598.512
																	0.01241	481.56	0.01147	554.907	0.00956	598.696
																	0.01242	481.661	0.01148	555.019	0.00957	598.87
																	0.01243	481.752	0.0115	555.1	0.00958	599.064
																	0.01245	481.843	0.01151	555.191	0.00959	599.279
																	0.01246	481.934	0.01152	555.293	0.00961	599.535
																	0.01247	482.035	0.01154	555.394	0.00961	599.76
																	0.01249	482.126	0.01155	555.485	0.00962	599.965
																	0.0125	482.207	0.01156	555.567	0.00963	600.159
																	0.01251	482.298	0.01158	555.658	0.00964	600.353
																	0.01253	482.378	0.01159	555.739	0.00965	600.547
																	0.01254	482.469	0.0116	555.84	0.00967	600.762
																	0.01255	482.56	0.01162	555.932	0.00968	600.977
																	0.01257	482.651	0.01163	556.023	0.00968	601.202
																	0.01258	482.732	0.01165	556.114	0.0097	601.437
																	0.0126	482.833	0.01166	556.206	0.00971	601.631
																	0.01261	482.914	0.01167	556.297	0.00972	601.805
																	0.01263	482.995	0.01169	556.398	0.00973	602.02
																	0.01264	483.076	0.0117	556.49	0.00974	602.214
																	0.01265	483.177	0.01171	556.581	0.00975	602.429
																	0.01267	483.268	0.01173	556.662	0.00976	602.644
																	0.01268	483.358	0.01174	556.753	0.00977	602.859
																	0.01269	483.439	0.01175	556.845	0.00978	603.063
																	0.01271	483.52	0.01177	556.936	0.00979	603.247
																	0.01272	483.601	0.01178	557.027	0.0098	603.442
																	0.01273	483.702	0.0118	557.119	0.00981	603.636
																	0.01275	483.783	0.01181	557.21	0.00982	603.851
																	0.01276	483.874	0.01182	557.311	0.00983	604.066
																	0.01277	483.965	0.01184	557.413	0.00984	604.28
																	0.01279	484.036	0.01185	557.494	0.00985	604.485
																	0.0128	484.127	0.01186	557.575	0.00986	604.659
																	0.01282	484.207	0.01188	557.667	0.00987	604.853
																	0.01283	484.308	0.01189	557.768	0.00988	605.057
																	0.01284	484.399	0.01191	557.849	0.00989	605.262
																	0.01286	484.48	0.01192	557.94	0.0099	605.477
																	0.01287	484.561	0.01194	558.022	0.00991	605.692
																	0.01288	484.642	0.01194	558.123	0.00992	605.876
																	0.0129	484.743	0.01196	558.214	0.00993	606.06
																	0.01291	484.834	0.01198	558.316	0.00994	606.254
																	0.01292	484.925	0.01199	558.407	0.00995	606.459
																	0.01294	485.016	0.012	558.458	0.00996	606.663
																	0.01295	485.087	0.01202	558.539	0.00997	606.878
																	0.01296	485.177	0.01203	558.63	0.00998	607.072
																	0.01298	485.268	0.01205	558.722	0.00999	607.246
																	0.01299	485.359	0.01206	558.803	0.01	607.44
																	0.013	485.46	0.01207	558.874	0.01001	607.635
																	0.01302	485.531	0.01209	558.955	0.01002	607.829
																	0.01303	485.612	0.0121	559.036	0.01004	608.033
																	0.01305	485.703	0.01212	559.117	0.01005	608.228
																	0.01306	485.794	0.01213	559.219	0.01006	608.432
																	0.01307	485.885	0.01214	559.31	0.01007	608.627
																	0.01309	485.966	0.01216	559.391	0.01008	608.801
																	0.0131	486.046	0.01217	559.482	0.01009	608.995
																	0.01312	486.137	0.01218	559.564	0.0101	609.179
																	0.01313	486.228	0.01219	559.645	0.01011	609.383
																	0.01314	486.299	0.01221	559.736	0.01012	609.578
																	0.01316	486.38	0.01222	559.827	0.01013	609.772
																	0.01317	486.461	0.01224	559.909	0.01014	609.956
																	0.01318	486.562	0.01225	560	0.01015	610.14
																	0.0132	486.643	0.01226	560.091	0.01016	610.324
																	0.01321	486.724	0.01228	560.172	0.01017	610.498
																	0.01322	486.804	0.01229	560.274	0.01019	610.703
																	0.01324	486.885	0.0123	560.355	0.0102	610.897
																	0.01325	486.946	0.01232	560.436	0.01021	611.081
																	0.01327	487.006	0.01233	560.528	0.01022	611.275
																	0.01328	487.077	0.01235	560.609	0.01023	611.449
																	0.0133	487.037	0.01236	560.7	0.01024	611.623
																	0.01332	486.976	0.01237	560.781	0.01025	611.807
																	0.01333	486.986	0.01239	560.862	0.01026	611.981
																	0.01335	487.017	0.0124	560.943	0.01027	612.186
																	0.01337	487.047	0.01242	561.035	0.01029	612.37
																	0.01338	487.057	0.01243	561.146	0.0103	612.543
																	0.0134	487.097	0.01244	561.238	0.01031	612.727
																	0.01341	487.148	0.01246	561.319	0.01032	612.912
																	0.01343	487.188	0.01247	561.41	0.01033	613.096
																	0.01344	487.239	0.01248	561.501	0.01034	613.29
																	0.01346	487.299	0.0125	561.583	0.01035	613.474
																	0.01347	487.36	0.01251	561.664	0.01037	613.648
																	0.01349	487.431	0.01252	561.745	0.01038	613.822
																	0.0135	487.491	0.01254	561.826	0.01039	613.996
																	0.01352	487.552	0.01255	561.928	0.0104	614.169
																	0.01353	487.633	0.01257	562.009	0.01041	614.364
[truncated: 14,810 more rows]

## Sheet: Figure 2
Figure 2a										Figrue 2h														Figrue 2i and j
3.059	195	364	-45678	12.6509	0	7.2084	-11419			-19.9	4.11642	0.13377	94.8409	0.14894	0.068	0.01755	0.9747	0.06615	6548	2	-14.975			-3.99937	-2.78e-06	-2	-0.34875
3.0689	219	364	-45678	17.928	0	7.7963	-11419			-19.7	4.08054	0.13219	94.9864	0.14581	0.04018	0.01339	0.8929	0.06285	12888	8	-14.925			-3.95015	-0.22902	-1	-0.57644
3.0787	208	364	-45678	22.0028	0	8.7525	-11419			-19.5	4.29117	0.13585	94.7517	0.14948	0.07639	0.01852	0.8807	0.06263	19213	10	-14.875			-2.59075	-2.26527	0	-1.25141
3.0886	187	364	-45678	25.4598	0	11.2246	-11419			-19.3	4.2537	0.13483	94.9786	0.1459	0.04463	0.01411	0.72309	0.05661	25723	14	-14.825			3.675e-06	-3.17229	1	-0.12768
3.0984	206	364	-45678	28.5251	0	12.2179	-11419			-19.1	4.37337	0.1349	94.7172	0.14756	0.07398	0.01794	0.83551	0.06005	32376	17	-14.775			0.22353	-2.45557	2	-0.32319
3.1083	194	364	-45678	31.3143	0	12.6331	-11419			-18.9	4.18419	0.13185	94.8099	0.14607	0.0477	0.01438	0.95824	0.06415	39011	19	-14.725			0.39099	1.50979
3.1182	192	364	-45678	33.8961	0	12.6421	-11419			-18.7	4.0999	0.13102	94.9352	0.14489	0.04803	0.01448	0.91691	0.06298	45661	21	-14.675			2.476	17.8166
3.128	193	364	-45678	36.3152	0	13.1926	-11419			-18.5	4.47223	0.1362	94.5161	0.15002	0.03474	0.01228	0.97694	0.06481	52251	25	-14.625			3.774	18.4635
3.1379	212	364	-45678	38.6025	0	13.9497	-11419			-18.3	4.25523	0.13253	94.8135	0.1456	0.04742	0.0143	0.88381	0.06145	58870	29	-14.575
3.1478	192	364	-45678	38.6025	0	14.0099	-11419			-18.1	4.19224	0.13223	94.9153	0.14495	0.05659	0.01569	0.83584	0.06007	65435	34	-14.525
3.1576	202	364	-45678	40.7808	0	14.0538	-11419			-17.9	4.32219	0.13244	94.5835	0.14741	0.04242	0.01341	1.05192	0.06644	72120	40	-14.475
3.1675	213	364	-45678	42.867	0	14.1528	-11419			-17.7	4.03661	0.12782	95.065	0.14067	0.03796	0.01265	0.86047	0.05999	78771	44	-14.425
3.1774	218	364	-45678	44.8743	0	14.446	-11419			-17.5	4.07708	0.12828	94.9846	0.14158	0.04628	0.01395	0.89199	0.06099	85308	45	-14.375
3.1872	211	364	-45678	46.8134	0	14.9558	-11419			-17.3	4.34162	0.13205	94.5625	0.14694	0.07558	0.01781	1.02032	0.06512	91922	46	-14.325
3.1971	194	364	-45678	46.8134	0	15.6294	-11419			-17.1	4.22176	0.12905	94.8721	0.14155	0.07826	0.01795	0.82788	0.05815	98550	55	-14.275
3.207	223	364	-45678	50.5192	0	15.6833	-11419			-16.9	4.54639	0.1335	94.546	0.14553	0.04107	0.01298	0.86657	0.0594	105090	57	-14.225
3.2168	221	364	-45678	52.299	0	16.0977	-11419			-16.7	4.43332	0.13188	94.6061	0.14473	0.02873	0.01086	0.93182	0.06156	111795	58	-14.175
3.2267	228	364	-45678	54.0371	0	17.2731	-11419			-16.5	3.89263	0.12316	95.2113	0.13597	0.04055	0.01282	0.85557	0.05865	118398	60	-14.125
3.2366	226	364	-45678	54.0371	0	17.3154	-11419			-16.3	3.96819	0.12403	94.9943	0.13855	0.0444	0.01339	0.99306	0.063	125043	63	-14.075
3.2464	198	364	-45678	55.7377	0	17.5571	-11419			-16.1	4.20671	0.12676	94.6968	0.14151	0.01994	0.00892	1.0766	0.06517	131845	72	-14.025
3.2563	217	364	-45678	55.7377	0	18.5841	-11419			-15.9	4.1325	0.12589	94.8754	0.13946	0.07201	0.01697	0.92011	0.06039	138593	74	-13.975
3.2662	212	364	-45678	57.4046	0	18.6752	-11419			-15.7	4.40242	0.12931	94.6758	0.14152	0.04371	0.01318	0.8781	0.05881	145306	79	-13.925
3.276	215	364	-45678	57.4046	0	18.8685	-11419			-15.5	4.26537	0.12572	94.8289	0.13777	0.03871	0.01224	0.86701	0.05768	151872	81	-13.875
3.2859	218	364	-45678	59.041	0	18.9402	-11419			-15.3	4.37553	0.12751	94.6569	0.14019	0.05829	0.01505	0.9093	0.05917	158596	83	-13.825
3.2958	238	364	-45678	60.6498	0	19.2455	-11419			-15.1	4.43417	0.12833	94.4855	0.1423	0.05829	0.01505	1.02207	0.0627	165437	86	-13.775
3.3056	255	364	-45678			19.3335	-11419			-14.9	4.22384	0.12452	94.8026	0.13743	0.06899	0.01626	0.90456	0.05861	172213	88	-13.725
3.3155	253	364	-45678			19.8389	-11419			-14.7	4.37291	0.12682	94.631	0.13979	0.01923	0.0086	0.97689	0.061	179149	92	-13.675
3.3254	238	364	-45678			19.8516	-11419			-14.5	4.08612	0.12188	94.8791	0.13571	0.04549	0.01313	0.98931	0.06093	185869	96	-13.625
3.3353	196	364	-45678			19.8944	-11419			-14.3	4.3723	0.12484	94.5952	0.13805	0.04846	0.01344	0.98405	0.06027	192738	101	-13.575
3.3451	230	364	-45678			19.9595	-11419			-14.1	4.20772	0.12311	94.7883	0.13629	0.03008	0.01063	0.9739	0.06022	199634	106	-13.525
3.355	208	364	-45678			20.5066	-11419			-13.9	4.14473	0.12093	94.9093	0.13336	0.05153	0.01377	0.89447	0.05712	206495	111	-13.475
3.3649	273	364	-45678			20.5895	-11419			-13.7	4.31847	0.12313	94.7789	0.13474	0.04403	0.01271	0.85856	0.05588	213419	115	-13.425
3.3748	233	364	-45678			20.6141	-11419			-13.5	4.19078	0.12128	94.8055	0.13431	0.07327	0.01638	0.93047	0.05811	220376	116	-13.375
3.3846	238	364	-45678			21.1479	-11419			-13.3	4.24908	0.12208	94.7949	0.13444	0.05128	0.0137	0.90476	0.05731	227355	121	-13.325
3.3945	267	364	-45678			21.1559	-11419			-13.1	4.11716	0.11904	94.9137	0.13164	0.05384	0.0139	0.91532	0.05706	234276	127	-13.275
3.4044	267	364	-45678			21.2875	-11419			-12.9	4.33961	0.12167	94.7226	0.13351	0.05705	0.01426	0.88076	0.05579	241106	128	-13.225
3.4143	245	364	-45678			21.3621	-11419			-12.7	4.201	0.1188	94.9223	0.13001	0.05611	0.01402	0.82056	0.05342	247961	129	-13.175
3.4241	235	364	-45678			21.4312	-11419			-12.5	4.2083	0.1191	94.8346	0.13129	0.04222	0.01219	0.91485	0.05648	254955	131	-13.125
3.434	243	364	-45678			21.7421	-11419			-12.3	4.20766	0.11795	94.8293	0.1301	0.05868	0.01423	0.90435	0.05562	261919	135	-13.075
3.4439	234	364	-45678			22.2702	-11419			-12.1	4.26237	0.11872	94.7808	0.13072	0.02763	0.00977	0.92916	0.05639	268932	140	-13.025
3.4538	256	364	-45678			22.3468	-11419			-11.9	4.43995	0.11955	94.5292	0.13199	0.03706	0.01117	0.99377	0.05757	275982	142	-12.975
3.4636	235	364	-45678			22.5592	-11419			-11.7	4.26048	0.11725	94.8497	0.12832	0.05056	0.01305	0.83929	0.05296	282988	143	-12.925
3.4735	267	364	-45678			22.8717	-11419			-11.5	4.29419	0.11738	94.7739	0.12885	0.03352	0.0106	0.89839	0.05463	290230	146	-12.875
3.4834	256	364	-45678			22.894	-11419			-11.3	4.15859	0.11538	94.8861	0.12731	0.0501	0.01293	0.9052	0.05474	297239	149	-12.825
3.4933	259	364	-45678			23.3355	-11419			-11.1	4.05988	0.1132	94.9531	0.12556	0.0658	0.01471	0.9212	0.0548	304351	153	-12.775
3.5031	252	364	-45678			23.5368	-11419			-10.9	4.21564	0.11434	94.9037	0.12514	0.02914	0.00971	0.85155	0.05228	311476	155	-12.725
3.513	276	364	-45678			24.0032	-11419			-10.7	4.13699	0.1133	95.0246	0.12371	0.03561	0.01073	0.8028	0.05077	318714	156	-12.675
3.5229	255	364	-45678			24.3189	-11419			-10.5	4.25552	0.11439	94.858	0.12516	0.04175	0.01158	0.84468	0.05186	325939	158	-12.625
3.5328	282	364	-45678			24.4247	-11419			-10.3	4.03029	0.1107	95.0287	0.12235	0.04753	0.01227	0.89351	0.05297	333091	159	-12.575
3.5427	252	364	-45678			24.4337	-11419			-10.1	4.03246	0.11098	95.0414	0.12247	0.03819	0.01102	0.88797	0.05292	340326	165	-12.525
3.5525	266	364	-45678			24.4736	-11419			-9.9	4.21533	0.11154	94.774	0.12354	0.0493	0.01232	0.96139	0.05417	347432	170	-12.475
3.5624	263	364	-45678			24.5039	-11419			-9.7	4.43306	0.11436	94.6346	0.1252	0.05248	0.01273	0.87982	0.05189	354592	171	-12.425
3.5723	279	364	-45678			24.5779	-11419			-9.5	3.9643	0.10825	95.0508	0.12033	0.04309	0.01151	0.94183	0.05359	361840	174	-12.375
3.5822	258	364	-45678			25.34	-11419			-9.3	4.36821	0.11277	94.7003	0.1236	0.07001	0.01459	0.86147	0.05099	369085	176	-12.325
3.5921	280	364	-45678			25.3624	-11419			-9.1	4.32015	0.11167	94.7537	0.12246	0.0362	0.01045	0.88997	0.05159	376547	178	-12.275
3.6019	294	364	-45678			25.4236	-11419			-8.9	4.1432	0.10908	94.8472	0.121	0.06591	0.01405	0.94368	0.05292	383832	181	-12.225
3.6118	271	364	-45678			25.4303	-11419			-8.7	4.2587	0.10951	94.7766	0.12066	0.05882	0.01315	0.90586	0.05138	391118	183	-12.175
3.6217	281	364	-45678			25.4418	-11419			-8.5	4.2391	0.1089	94.7968	0.12004	0.04382	0.01131	0.92027	0.05161	398454	186	-12.125
3.6316	289	364	-45678			25.4574	-11419			-8.3	4.17109	0.10712	94.8902	0.11798	0.05741	0.01283	0.8813	0.05008	405880	191	-12.075
3.6415	261	364	-45678			25.6621	-11419			-8.1	3.95313	0.10391	95.0771	0.11538	0.04835	0.01172	0.92145	0.05096	413220	194	-12.025
3.6513	291	364	-45678			25.6757	-11419			-7.9	4.0118	0.10401	94.9796	0.11574	0.05057	0.01192	0.958	0.05163	420664	195	-11.975
3.6612	287	364	-45678			25.7157	-11419			-7.7	4.3741	0.10792	94.6013	0.11925	0.05847	0.01276	0.96614	0.05161	428096	198	-11.925
3.6711	293	364	-45678			25.8584	-11419			-7.5	4.17704	0.10409	94.8728	0.11475	0.06497	0.01326	0.88522	0.04874	435526	207	-11.875
3.681	244	364	-45678			25.925	-11419			-7.3	4.06046	0.10245	94.9022	0.11417	0.05119	0.01174	0.98615	0.05129	442927	214	-11.825
3.6909	293	364	-45678			26.0023	-11419			-7.1	4.137	0.10322	94.9684	0.1133	0.05373	0.01201	0.84083	0.04733	450279	216	-11.775
3.7008	277	364	-45678			26.4081	-11419			-6.9	4.08602	0.10194	94.9117	0.11316	0.04773	0.01125	0.95455	0.05007	457857	221	-11.725
3.7107	262	364	-45678			26.4677	-11419			-6.7	4.16319	0.10202	94.8925	0.11244	0.05739	0.01223	0.88689	0.04788	465232	223	-11.675
3.7205	273	364	-45678			26.5647	-11419			-6.5	4.15298	0.10146	94.8928	0.11195	0.05172	0.01156	0.90249	0.04809	472654	224	-11.625
3.7304	279	364	-45678			26.8247	-11419			-6.3	4.36028	0.10327	94.7242	0.11305	0.04603	0.01085	0.8695	0.04695	480266	225	-11.575
3.7403	302	364	-45678			26.8891	-11419			-6.1	4.24828	0.10094	94.9001	0.11011	0.05761	0.01201	0.79405	0.04442	487912	228	-11.525
3.7502	257	364	-45678			26.9082	-11419			-5.9	4.21551	0.09931	94.8295	0.10943	0.06839	0.01292	0.88658	0.04633	495492	232	-11.475
3.7601	314	364	-45678			26.9725	-11419			-5.7	4.0423	0.09667	94.917	0.10781	0.08913	0.01465	0.95156	0.04765	503034	236	-11.425
3.77	264	364	-45678			27.4602	-11419			-5.5	4.11497	0.09693	94.8587	0.10777	0.10478	0.01579	0.92158	0.04663	510607	238	-11.375
3.7799	252	364	-45678			27.5174	-11419			-5.3	4.20748	0.09741	94.7942	0.10779	0.11537	0.01647	0.88293	0.04539	518239	240	-11.325
3.7897	276	364	-45678			27.5887	-11419			-5.1	4.00277	0.0941	95.004	0.10458	0.106	0.01562	0.8872	0.04501	525850	242	-11.275
3.7996	269	364	-45678			27.6304	-11419			-4.9	4.13978	0.09546	94.8201	0.10619	0.14236	0.01807	0.89776	0.0452	533462	245	-11.225
3.8095	264	364	-45678			28.1121	-11419			-4.7	4.15022	0.09419	94.6968	0.10583	0.19179	0.02066	0.96117	0.04608	541159	247	-11.175
3.8194	290	364	-45678			28.1963	-11419			-4.5	4.10901	0.09347	94.8222	0.10434	0.14857	0.01814	0.92026	0.04497	548874	250	-11.125
3.8293	285	364	-45678			28.2166	-11419			-4.3	3.92514	0.09096	94.9515	0.10255	0.21502	0.0217	0.90833	0.04444	556550	254	-11.075
3.8392	265	364	-45678			28.2353	-11419			-4.1	4.21226	0.09286	94.5974	0.10451	0.25004	0.02309	0.94033	0.04462	564083	258	-11.025
3.8491	282	364	-45678			28.2628	-11419			-3.9	4.16344	0.09144	94.659	0.10292	0.25773	0.02321	0.91985	0.0437	571840	263	-10.975
3.859	297	364	-45678			28.278	-11419			-3.7	4.2081	0.0911	94.5834	0.1027	0.32117	0.02567	0.88732	0.04255	579479	265	-10.925
3.8689	262	364	-45678			28.2885	-11419			-3.5	4.28196	0.09099	94.4011	0.10332	0.45647	0.03029	0.86043	0.04151	587034	265	-10.875
3.8788	289	364	-45678			28.3251	-11419			-3.3	4.1525	0.08897	94.344	0.10302	0.57475	0.03371	0.92874	0.04278	594678	266	-10.825
3.8886	277	364	-45678			28.4611	-11419			-3.1	4.18867	0.08779	94.3767	0.10096	0.57232	0.03306	0.86232	0.04052	602411	271	-10.775
3.8985	279	364	-45678			28.5279	-11419			-2.9	4.16619	0.08703	94.2041	0.10178	0.68109	0.03582	0.94859	0.04222	610314	275	-10.725
3.9084	265	364	-45678			28.7796	-11419			-2.7	4.09588	0.08494	94.2603	0.09969	0.79713	0.03811	0.84673	0.03927	618369	280	-10.675
3.9183	257	364	-45678			29.0089	-11419			-2.5	3.98344	0.08225	94.0921	0.09916	0.98348	0.0415	0.94103	0.04061	626331	284	-10.625
3.9282	273	364	-45678			29.1287	-11419			-2.3	4.13757	0.083	93.877	0.09992	1.04395	0.04236	0.94146	0.04025	634300	286	-10.575
3.9381	289	364	-45678			29.1675	-11419			-2.1	4.13463	0.08113	93.7399	0.09871	1.18393	0.04408	0.9415	0.03935	642185	289	-10.525
3.948	283	364	-45678			29.2396	-11419			-1.9	4.0419	0.079	93.662	0.09773	1.41756	0.04742	0.87853	0.03743	650040	298	-10.475
3.9579	281	364	-45678			29.6246	-11419			-1.7	3.94422	0.07654	93.8185	0.09469	1.39617	0.04614	0.8411	0.03591	657875	302	-10.425
3.9678	285	364	-45678			29.6834	-11419			-1.5	4.07059	0.07547	93.5929	0.09352	1.50952	0.04657	0.82695	0.03458	665871	304	-10.375
3.9777	298	364	-45678			29.98	-11419			-1.3	4.10355	0.07309	93.3798	0.09161	1.65608	0.04702	0.86062	0.03403	673793	308	-10.325
3.9876	290	364	-45678			30.0381	-11419			-1.1	4.03463	0.0697	93.4099	0.08788	1.68862	0.04564	0.86689	0.03283	681789	311	-10.275
3.9975	274	364	-45678			30.1747	-11419			-0.9	4.01086	0.06714	93.3702	0.08513	1.72212	0.04451	0.89677	0.03226	689650	318	-10.225
4.0074	289	364	-45678			30.2114	-11419			-0.7	4.10211	0.06477	93.1671	0.08239	1.84259	0.04392	0.88824	0.03064	697674	322	-10.175
4.0173	257	364	-45678			30.8102	-11419			-0.5	4.07623	0.06264	93.0969	0.08031	1.9498	0.0438	0.87706	0.02954	705575	323	-10.125
4.0272	255	364	-45678			30.9237	-11419			-0.3	3.84182	0.06041	93.0355	0.08001	2.22073	0.04631	0.90192	0.02971	713687	326	-10.075
4.037	300	364	-45678			30.9315	-11419			-0.1	3.92065	0.06178	92.7129	0.08273	2.48409	0.04954	0.8824	0.02977	721737	331	-10.025
4.0469	248	364	-45678			30.9743	-11419			0.1	3.74694	0.06276	92.3019	0.08809	3.13647	0.0576	0.8147	0.02971	729780	337	-9.975
4.0568	272	364	-45678			31.0781	-11419			0.3	3.88089	0.06779	91.3228	0.09881	3.99177	0.06871	0.80451	0.03136	737834	341	-9.925
4.0667	275	364	-45678			31.0895	-11419			0.5	3.82823	0.07381	89.9611	0.1156	5.40421	0.08698	0.80649	0.03441	745909	346	-9.875
4.0766	275	364	-45678			31.2263	-11419			0.7	3.61992	0.08292	87.4259	0.14718	8.18768	0.12171	0.76655	0.03872	754254	352	-9.825
4.0865	315	364	-45678			31.3383	-11419			0.9	3.39606	0.09452	83.7659	0.19244	12.2443	0.17106	0.5937	0.04009	762344	354	-9.775
4.0964	282	364	-45678			31.3475	-11419			1.1	3.04157	0.10576	78.8949	0.25129	17.544	0.23423	0.51957	0.04427	770522	356	-9.725
4.1063	298	364	-45678			31.5515	-11419			1.3	2.45691	0.10682	75.7595	0.29571	21.5408	0.28368	0.24283	0.03396	778774	366	-9.675
4.1162	278	364	-45678			31.5598	-11419			1.5	2.10817	0.10672	72.7815	0.33065	24.9062	0.32127	0.20419	0.03354	786829	368	-9.625
4.1261	293	364	-45678			31.6708	-11419			1.7	1.82555	0.10409	70.9122	0.35311	27.1051	0.34559	0.15717	0.0308	795056	370	-9.575
4.136	299	364	-45678			31.7038	-11419			1.9	1.58321	0.09894	70.076	0.36296	28.2465	0.35684	0.09424	0.02432	803298	374	-9.525
4.1459	311	364	-45678			31.7315	-11419			2.1	1.5969	0.09999	69.0928	0.36859	29.2276	0.36277	0.08271	0.02293	811547	379	-9.475
4.1558	272	364	-45678			32.0437	-11419			2.3	1.74389	0.10443	68.7373	0.36982	29.4425	0.36362	0.07637	0.02204	819841	383	-9.425
4.1657	288	364	-45678			32.0601	-11419			2.5	1.32362	0.09095	69.7847	0.36543	28.8284	0.36047	0.06333	0.02002	828069	387	-9.375
4.1756	279	364	-45678			32.1148	-11419			2.7	1.35085	0.09066	69.7631	0.36071	28.849	0.35583	0.03701	0.01511	836312	392	-9.325
4.1855	300	364	-45678			32.1533	-11419			2.9	1.31105	0.08966	69.7279	0.36215	28.9238	0.3574	0.03728	0.01522	844805	398	-9.275
4.1954	298	364	-45678			32.3677	-11419			3.1	1.33194	0.09002	69.421	0.3618	29.2409	0.35719	0.00617	0.00617	853248	400	-9.225
4.2053	285	364	-45678			32.4438	-11419			3.3	1.45419	0.09318	69.9346	0.35693	28.5749	0.35166	0.03635	0.01484	861673	405	-9.175
4.2152	252	364	-45678			32.5251	-11419			3.5	1.37535	0.09006	69.3177	0.35662	29.277	0.35187	0.0299	0.01337	870195	410	-9.125
4.2251	279	364	-45678			32.5304	-11419			3.7	1.33696	0.08834	70.2851	0.3515	28.3424	0.34662	0.03549	0.01449	878594	413	-9.075
4.235	289	364	-45678			32.532	-11419			3.9	1.24703	0.08552	69.3171	0.35538	29.424	0.35116	0.01188	0.0084	887232	419	-9.025
4.2449	333	364	-45678			32.5613	-11419			4.1	1.46911	0.09241	70.0926	0.35168	28.3911	0.34634	0.0472	0.01668	895848	428	-8.975
4.2548	295	364	-45678			32.5788	-11419			4.3	1.25739	0.08482	70.2457	0.34801	28.4564	0.34346	0.04056	0.01533	904505	431	-8.925
4.2647	297	364	-45678			32.5861	-11419			4.5	1.42808	0.09003	70.1025	0.3474	28.4464	0.34236	0.02303	0.01152	913004	435	-8.875
4.2746	304	364	-45678			32.619	-11419			4.7	1.29586	0.08583	70.7251	0.34532	27.9445	0.34054	0.03456	0.01411	921644	438	-8.825
4.2845	294	364	-45678			32.6511	-11419			4.9	1.29819	0.08504	70.5368	0.34249	28.1425	0.33785	0.02258	0.01129	930255	447	-8.775
4.2944	278	364	-45678			32.7444	-11419			5.1	1.40365	0.08868	70.1938	0.34481	28.3912	0.3399	0.01137	0.00804	938841	453	-8.725
4.3044	294	364	-45678			32.766	-11419			5.3	1.33139	0.08573	70.1947	0.34211	28.446	0.33744	0.02797	0.01251	947346	455	-8.675
4.3143	287	364	-45678			32.927	-11419			5.5	1.38189	0.08785	70.2328	0.3441	28.3514	0.33918	0.03398	0.01387	955926	457	-8.625
4.3242	273	364	-45678			33.2107	-11419			5.7	1.46227	0.08985	70.1832	0.34241	28.3321	0.33728	0.02241	0.0112	964601	459	-8.575
4.3341	290	364	-45678			33.2362	-11419			5.9	1.24421	0.0828	70.5574	0.34045	28.1872	0.33606	0.01116	0.00789	973242	463	-8.525
4.344	290	364	-45678			33.3026	-11419			6.1	1.31309	0.08473	70.6798	0.33885	27.9849	0.33415	0.02216	0.01108	982008	467	-8.475
4.3539	286	364	-45678			33.3422	-11419			6.3	1.38764	0.08768	70.6348	0.34136	27.9551	0.33637	0.02247	0.01123	990790	474	-8.425
4.3638	297	364	-45678			33.4631	-11419			6.5	1.37715	0.0872	70.7664	0.34031	27.8173	0.33527	0.03919	0.01481	999742	481	-8.375
4.3737	295	364	-45678			33.5499	-11419			6.7	1.20495	0.08168	71.0755	0.33944	27.6915	0.33499	0.02802	0.01253	1008656	489	-8.325
4.3836	266	364	-45678			33.7076	-11419			6.9	1.21743	0.08139	70.9525	0.33695	27.8081	0.33255	0.02203	0.01102	1017728	497	-8.275
4.3935	309	364	-45678			33.93	-11419			7.1	1.30665	0.08432	70.8512	0.33743	27.82	0.33273	0.02205	0.01103	1026765	500	-8.225
4.4034	292	364	-45678			34.0651	-11419			7.3	1.43778	0.08835	71.2885	0.33579	27.2627	0.33051	0.01102	0.00779	1035818	505	-8.175
4.4133	330	364	-45678			34.1229	-11419			7.5	1.37533	0.08673	70.9849	0.33797	27.6342	0.33302	0.00555	0.00555	1044847	512	-8.125
4.4232	299	364	-45678			34.1769	-11419			7.7	1.37833	0.08623	71.2301	0.33479	27.3752	0.32976	0.01641	0.00947	1053837	516	-8.075
4.4331	300	364	-45678			34.3007	-11419			7.9	1.3086	0.08357	71.1675	0.3331	27.5023	0.32835	0.02163	0.01081	1062873	522	-8.025
4.443	288	364	-45678			34.4072	-11419			8.1	1.24292	0.08216	71.4459	0.33496	27.2727	0.33028	0.0385	0.01455	1071942	526	-7.975
4.453	302	364	-45678			34.4587	-11419			8.3	1.40822	0.08672	71.1477	0.33344	27.4224	0.32832	0.02166	0.01083	1081228	531	-7.925
4.4629	284	364	-45678			34.5407	-11419			8.5	1.53863	0.09044	70.8632	0.33387	27.5873	0.3284	0.0108	0.00763	1090464	534	-7.875
4.4728	259	364	-45678			34.6964	-11419			8.7	1.31904	0.08458	71.0415	0.33625	27.6065	0.33142	0.03298	0.01346	1099554	539	-7.825
4.4827	282	364	-45678			34.7696	-11419			8.9	1.38987	0.08643	71.6302	0.33281	26.9744	0.32767	0.00545	0.00545	1108803	543	-7.775
4.4926	287	364	-45678			34.8495	-11419			9.1	1.43799	0.08753	71.0185	0.33357	27.5327	0.32842	0.01081	0.00764	1117998	546	-7.725
4.5025	312	364	-45678			34.8715	-11419			9.3	1.35742	0.0851	70.9588	0.33383	27.6405	0.32888	0.04326	0.01529	1127200	549	-7.675
4.5124	288	364	-45678			34.9555	-11419			9.5	1.45833	0.08762	70.9455	0.33183	27.5748	0.32662	0.02137	0.01068	1136564	550	-7.625
4.5223	311	364	-45678			35.0433	-11419			9.7	1.38384	0.08674	70.6693	0.33805	27.9028	0.33303	0.04411	0.01559	1145859	553	-7.575
4.5322	329	364	-45678			35.4445	-11419			9.9	1.46486	0.08833	71.0649	0.33339	27.4432	0.32807	0.02703	0.01209	1155193	557	-7.525
4.5421	294	364	-45678			35.4905	-11419			10.1	1.21951	0.08062	71.2821	0.33236	27.4768	0.32791	0.02158	0.01079	1164564	566	-7.475
4.5521	331	364	-45678			35.5315	-11419			10.3	1.32522	0.08427	71.2199	0.33365	27.4441	0.32886	0.01086	0.00768	1174036	573	-7.425
4.562	305	364	-45678			35.5447	-11419			10.5	1.34246	0.0845	71.5818	0.33117	27.0487	0.32617	0.02696	0.01205	1183447	581	-7.375
4.5719	282	364	-45678			35.5496	-11419			10.7	1.23066	0.08013	71.4836	0.32813	27.2276	0.3235	0.0581	0.01751	1192949	586	-7.325
4.5818	309	364	-45678			35.5944	-11419			10.9	1.32793	0.08359	71.3935	0.33003	27.2519	0.32516	0.02667	0.01192	1202353	588	-7.275
4.5917	298	364	-45678			35.6178	-11419			11.1	1.35515	0.08495	71.2828	0.33244	27.3459	0.32752	0.0162	0.00935	1211942	594	-7.225
4.6016	315	364	-45678			35.6214	-11419			11.3	1.32547	0.08412	71.6403	0.33154	27.0342	0.32668	0	0	1221469	598	-7.175
4.6115	301	364	-45678			35.6443	-11419			11.5	1.18906	0.07969	71.7814	0.33088	26.9971	0.32638	0.03243	0.01324	1231136	605	-7.125
4.6214	305	364	-45678			35.761	-11419			11.7	1.44375	0.08739	71.1196	0.33202	27.4045	0.32677	0.0322	0.01314	1240820	607	-7.075
4.6314	313	364	-45678			35.9167	-11419			11.9	1.3799	0.08531	71.5248	0.33005	27.0525	0.32488	0.04279	0.01512	1250479	610	-7.025
4.6413	288	364	-45678			36.0039	-11419			12.1	1.27921	0.08256	70.9829	0.33343	27.7217	0.32886	0.01619	0.00935	1260024	613	-6.975
4.6512	357	364	-45678			36.1755	-11419			12.3	1.40319	0.08658	71.064	0.33377	27.5165	0.32872	0.01625	0.00938	1269875	622	-6.925
4.6611	323	364	-45678			36.3231	-11419			12.5	1.31836	0.08401	71.2131	0.3335	27.4577	0.32873	0.01085	0.00767	1279575	628	-6.875
4.671	325	364	-45678			36.6071	-11419			12.7	1.31376	0.08304	71.7994	0.32817	26.8603	0.32325	0.02659	0.01189	1289287	633	-6.825
4.6809	293	364	-45678			36.6413	-11419			12.9	1.33383	0.08346	71.2645	0.32923	27.3858	0.32443	0.01588	0.00917	1299243	637	-6.775
4.6908	321	364	-45678			36.7046	-11419			13.1	1.34627	0.08508	71.7938	0.33223	26.8327	0.32712	0.02725	0.01219	1309212	640	-6.725
4.7008	289	364	-45678			36.8813	-11419			13.3	1.43667	0.08664	71.6641	0.32811	26.8833	0.32281	0.0159	0.00918	1319307	651	-6.675
4.7107	313	364	-45678			36.9795	-11419			13.5	1.30775	0.08317	71.4975	0.33049	27.184	0.32572	0.01072	0.00758	1329362	658	-6.625
4.7206	330	364	-45678			36.9815	-11419			13.7	1.38503	0.08546	72.0214	0.32826	26.5722	0.32302	0.02139	0.01069	1339496	668	-6.575
4.7305	279	364	-45678			37.0279	-11419			13.9	1.26419	0.08194	71.6929	0.33041	27.0106	0.32566	0.03228	0.01317	1349581	678	-6.525
4.7404	316	364	-45678			37.0697	-11419			14.1	1.50416	0.08921	71.6841	0.33021	26.8063	0.32466	0.00537	0.00537	1359731	689	-6.475
4.7503	298	364	-45678			37.1199	-11419			14.3	1.40323	0.08625	71.086	0.33242	27.4892	0.32736	0.02151	0.01075	1369757	697	-6.425
4.7603	318	364	-45678			37.1778	-11419			14.5	1.44726	0.08728	72.0801	0.32783	26.4513	0.32233	0.02136	0.01068	1380012	704	-6.375
4.7702	309	364	-45678			37.1936	-11419			14.7	1.33641	0.08412	71.5168	0.33065	27.1093	0.32566	0.03757	0.0142	1390221	719	-6.325
4.7801	314	364	-45678			37.237	-11419			14.9	1.16769	0.07899	71.4185	0.33219	27.3759	0.32784	0.03784	0.0143	1400257	730	-6.275
4.79	304	364	-45678			37.5057	-11419			15.1	1.47282	0.08864	70.9281	0.33415	27.5991	0.32893	0	0	1410539	740	-6.225
4.7999	327	364	-45678			37.5773	-11419			15.3	1.3817	0.08661	71.5512	0.33474	27.056	0.32961	0.01101	0.00778	1420826	749	-6.175
4.8099	338	364	-45678			37.5987	-11419			15.5	1.33912	0.08463	71.5587	0.33217	27.0751	0.32718	0.02711	0.01212	1431186	766	-6.125
4.8198	329	364	-45678			37.6708	-11419			15.7	1.50995	0.09004	71.2783	0.33406	27.1845	0.32848	0.02726	0.01219	1441735	781	-6.075
4.8297	332	364	-45678			37.6814	-11419			15.9	1.42276	0.08778	70.935	0.33654	27.6038	0.33133	0.03845	0.01453	1452099	797	-6.025
4.8396	306	364	-45678			37.6965	-11419			16.1	1.31997	0.08446	72.0725	0.33203	26.5911	0.32698	0.01643	0.00949	1462655	806	-5.975
4.8495	343	364	-45678			37.7057	-11419			16.3	1.33449	0.08451	71.162	0.33365	27.4656	0.32874	0.03797	0.01435	1473205	816	-5.925
4.8595	313	364	-45678			37.7422	-11419			16.5	1.34385	0.08493	70.8977	0.33505	27.7149	0.33015	0.04353	0.01539	1483736	827	-5.875
4.8694	350	364	-45678			37.7528	-11419			16.7	1.33247	0.08405	71.5076	0.33086	27.1384	0.32595	0.02149	0.01074	1494262	834	-5.825
4.8793	362	364	-45678			37.8714	-11419			16.9	1.23234	0.08165	71.8151	0.33296	26.9197	0.32825	0.03286	0.01341	1504829	849	-5.775
4.8892	332	364	-45678			37.876	-11419			17.1	1.37689	0.08563	71.0799	0.33316	27.5324	0.32823	0.0108	0.00764	1515448	863	-5.725
4.8991	343	364	-45678			37.9399	-11419			17.3	1.32929	0.08506	71.7871	0.33423	26.8505	0.32914	0.03309	0.01351	1526335	879	-5.675
4.9091	336	364	-45678			37.954	-11419			17.5	1.26506	0.08271	71.873	0.33273	26.851	0.32797	0.01095	0.00774	1537160	898	-5.625
4.919	299	364	-45678			38.0957	-11419			17.7	1.3092	0.08431	71.7311	0.33398	26.9432	0.32906	0.0165	0.00953	1547911	912	-5.575
4.9289	340	364	-45678			38.1582	-11419			17.9	1.51317	0.09023	71.9709	0.33196	26.505	0.32621	0.01093	0.00772	1558757	933	-5.525
4.9388	325	364	-45678			38.2044	-11419			18.1	1.44532	0.08814	72.0371	0.33146	26.5121	0.32598	0.00545	0.00545	1569726	951	-5.475
4.9488	343	364	-45678			38.2749	-11419			18.3	1.47702	0.08922	71.3074	0.33455	27.1991	0.32912	0.01641	0.00947	1580754	972	-5.425
4.9587	326	364	-45678			38.3922	-11419			18.5	1.27579	0.08269	71.5092	0.33257	27.2041	0.32789	0.01086	0.00768	1591913	996	-5.375
4.9686	353	364	-45678			38.4246	-11419			18.7	1.32874	0.08467	71.8012	0.33273	26.8427	0.32769	0.02734	0.01223	1602981	1014	-5.325
4.9785	331	364	-45678			38.4271	-11419			18.9	1.19426	0.0804	71.4967	0.33413	27.2872	0.32969	0.02191	0.01096	1614143	1032	-5.275
4.9884	312	364	-45678			38.448	-11419			19.1	1.33225	0.0842	71.8608	0.33025	26.7961	0.32527	0.01079	0.00763	1625150	1046	-5.225
4.9984	365	364	-45678			38.5463	-11419			19.3	1.49517	0.09014	72.0221	0.33343	26.4662	0.32768	0.01655	0.00956	1636313	1065	-5.175
5.0083	346	364	-45678			38.5746	-11419			19.5	1.25444	0.08292	72.0748	0.33424	26.6485	0.32939	0.0222	0.0111	1647517	1085	-5.125
5.0182	333	364	-45678			38.7125	-11419			19.7	1.33289	0.08511	71.5411	0.33487	27.0985	0.32986	0.02754	0.01231	1658712	1109	-5.075
5.0281	338	364	-45678			38.7867	-11419			19.9	1.45666	0.08916	72.0188	0.33409	26.5079	0.32848	0.01662	0.00959	1670047	1132	-5.025
5.0381	364	364	-45678			38.8055	-11419												1681370	1164	-4.975
5.048	338	364	-45678			38.8331	-11419												1692597	1198	-4.925
5.0579	343	364	-45678			38.974	-11419												1703921	1231	-4.875
5.0678	344	364	-45678			39.0319	-11419												1715459	1265	-4.825
5.0778	330	364	-45678			39.0628	-11419												1726929	1284	-4.775
5.0877	359	364	-45678			39.0864	-11419												1738504	1308	-4.725
5.0976	363	364	-45678			39.132	-11419												1750117	1347	-4.675
5.1076	342	364	-45678			39.2472	-11419												1761662	1386	-4.625
5.1175	348	364	-45678			39.5058	-11419												1773627	1422	-4.575
5.1274	383	364	-45678			39.5657	-11419												1785525	1463	-4.525
5.1373	358	364	-45678			39.7025	-11419												1797254	1494	-4.475
5.1473	342	364	-45678			39.7432	-11419												1809192	1542	-4.425
5.1572	384	364	-45678			39.7451	-11419												1821323	1589	-4.375
5.1671	380	364	-45678			39.7887	-11419												1833246	1639	-4.325
5.177	369	364	-45678			39.8269	-11419												1845377	1697	-4.275
5.187	353	364	-45678			39.8906	-11419												1857594	1764	-4.225
5.1969	345	364	-45678			39.901	-11419												1869940	1827	-4.175
5.2068	343	364	-45678			39.9808	-11419												1882151	1897	-4.125
5.2168	397	364	-45678			39.9991	-11419												1894383	1959	-4.075
5.2267	381	364	-45678			40.0369	-11419												1906892	2027	-4.025
5.2366	359	364	-45678			40.1347	-11419												1919396	2093	-3.975
5.2466	388	364	-45678			40.1616	-11419												1931868	2176	-3.925
5.2565	404	364	-45678			40.2387	-11419												1944609	2245	-3.875
5.2664	399	364	-45678			40.3063	-11419												1957235	2325	-3.825
5.2763	374	364	-45678			40.318	-11419												1970165	2416	-3.775
5.2863	374	364	-45678			40.3331	-11419												1983174	2504	-3.725
5.2962	364	364	-45678			40.3894	-11419												1996065	2580	-3.675
5.3061	387	364	-45678			40.4186	-11419												2009050	2665	-3.625
5.3161	411	364	-45678			40.4229	-11419												2022167	2765	-3.575
5.326	387	364	-45678			40.443	-11419												2035347	2859	-3.525
5.3359	401	364	-45678			40.5595	-11419												2048577	2957	-3.475
5.3459	380	364	-45678			40.5649	-11419												2062102	3059	-3.425
5.3558	360	364	-45678			40.6989	-11419												2075661	3204	-3.375
5.3657	410	364	-45678			40.7568	-11419												2089365	3329	-3.325
5.3757	370	364	-45678			41.053	-11419												2103315	3472	-3.275
5.3856	374	364	-45678			41.1415	-11419												2117304	3612	-3.225
5.3955	384	364	-45678			41.1948	-11419												2131346	3757	-3.175
5.4055	434	364	-45678			41.2097	-11419												2145241	3913	-3.125
5.4154	373	364	-45678			41.2479	-11419												2159529	4061	-3.075
5.4253	413	364	-45678			41.2712	-11419												2173709	4222	-3.025
5.4353	400	364	-45678			41.3005	-11419												2188123	4395	-2.975
5.4452	404	364	-45678			41.5441	-11419												2202637	4547	-2.925
5.4552	365	364	-45678			41.6756	-11419												2217336	4713	-2.875
5.4651	407	364	-45678			41.71	-11419												2232217	4912	-2.825
5.475	420	364	-45678			41.7756	-11419												2247077	5096	-2.775
5.485	426	364	-45678			41.8281	-11419												2262086	5287	-2.725
5.4949	405	364	-45678			41.8846	-11419												2277264	5518	-2.675
5.5048	427	364	-45678			41.9366	-11419												2292564	5754	-2.625
5.5148	409	364	-45678			41.9476	-11419												2307913	5983	-2.575
5.5247	422	364	-45678			42.0922	-11419												2323591	6170	-2.525
5.5346	434	364	-45678			42.1356	-11419												2339266	6433	-2.475
5.5446	416	364	-45678			42.2753	-11419												2355253	6655	-2.425
5.5545	413	364	-45678			42.2802	-11419												2371372	6897	-2.375
5.5645	396	364	-45678			42.336	-11419												2387719	7157	-2.325
5.5744	421	364	-45678			42.4098	-11419												2404382	7444	-2.275
5.5843	366	364	-45678			42.6723	-11419												2421407	7704	-2.225
5.5943	399	364	-45678			42.6896	-11419												2438603	7980	-2.175
5.6042	414	364	-45678			42.7152	-11419												2456399	8254	-2.125
5.6142	398	364	-45678			42.73	-11419												2474341	8561	-2.075
5.6241	430	364	-45678			42.8212	-11419												2492590	8864	-2.025
5.634	396	364	-45678			42.9226	-11419												2511279	9171	-1.975
5.644	409	364	-45678			42.9495	-11419												2530303	9488	-1.925
5.6539	437	364	-45678			43.063	-11419												2549529	9821	-1.875
5.6639	438	364	-45678			43.0798	-11419												2569436	10176	-1.825
5.6738	428	364	-45678			43.0799	-11419												2589573	10498	-1.775
5.6837	429	364	-45678			43.1576	-11419												2610481	10875	-1.725
5.6937	438	364	-45678			43.3582	-11419												2631632	11251	-1.675
5.7036	400	364	-45678			43.3802	-11419												2653400	11660	-1.625
5.7136	421	364	-45678			43.4357	-11419												2675413	12053	-1.575
5.7235	408	364	-45678			43.4527	-11419												2698221	12483	-1.525
5.7334	409	364	-45678			43.5161	-11419												2721094	12932	-1.475
5.7434	432	364	-45678			43.5486	-11419												2744847	13355	-1.425
5.7533	441	364	-45678			43.58	-11419												2769186	13841	-1.375
5.7633	436	364	-45678			43.5894	-11419												2793893	14308	-1.325
5.7732	407	364	-45678			43.5989	-11419												2819128	14783	-1.275
5.7832	427	364	-45678			43.6002	-11419												2844568	15255	-1.225
5.7931	410	364	-45678			43.6146	-11419												2870608	15773	-1.175
5.803	442	364	-45678			43.6216	-11419												2896480	16320	-1.125
5.813	433	364	-45678			43.6469	-11419												2922660	16865	-1.075
5.8229	431	364	-45678			43.6622	-11419												2948357	17437	-1.025
5.8329	421	364	-45678			43.6846	-11419												2974282	17999	-0.975
5.8428	401	364	-45678			43.7466	-11419												2999857	18583	-0.925
5.8528	449	364	-45678			43.7495	-11419												3025613	19185	-0.875
5.8627	421	364	-45678			43.7996	-11419												3050961	19837	-0.825
5.8726	394	364	-45678			43.8376	-11419												3075976	20455	-0.775
5.8826	471	364	-45678			43.9566	-11419												3100456	21107	-0.725
5.8925	431	364	-45678			44.0538	-11419												3124279	21805	-0.675
5.9025	420	364	-45678			44.2707	-11419												3147623	22482	-0.625
5.9124	447	364	-45678			44.321	-11419												3170037	23217	-0.575
5.9224	433	364	-45678			44.3632	-11419												3191612	23989	-0.525
5.9323	484	364	-45678			44.3756	-11419												3212325	24793	-0.475
5.9423	437	364	-45678			44.5003	-11419												3232415	25551	-0.425
5.9522	470	364	-45678			44.5709	-11419												3251177	26368	-0.375
5.9622	479	364	-45678			44.7338	-11419												3269270	27241	-0.325
5.9721	463	364	-45678			44.7395	-11419												3286268	28092	-0.275
5.9821	473	364	-45678			44.7708	-11419												3302513	28982	-0.225
5.992	441	364	-45678			44.8194	-11419												3317689	29843	-0.175
6.0019	439	364	-45678			44.8577	-11419												3332341	30741	-0.125
6.0119	412	364	-45678			44.8589	-11419												3345830	31669	-0.075
6.0218	425	364	-45678			44.8946	-11419												3358678	32654	-0.025
6.0318	464	364	-45678			44.9181	-11419												3370400	33603	0.025
6.0417	474	364	-45678			44.9866	-11419												3381190	34604	0.075
6.0517	454	364	-45678			45.0115	-11419												3391375	35655	0.125
6.0616	488	364	-45678			45.0376	-11419												3400540	36737	0.175
6.0716	462	364	-45678			45.1609	-11419												3409030	37815	0.225
6.0815	437	364	-45678			45.1945	-11419												3416657	38938	0.275
6.0915	458	364	-45678			45.2007	-11419												3423604	40113	0.325
6.1014	516	364	-45678			45.2756	-11419												3430069	41283	0.375
6.1114	469	364	-45678			45.3849	-11419												3436235	42479	0.425
6.1213	444	364	-45678			45.4291	-11419												3441797	43630	0.475
6.1313	453	364	-45678			45.4427	-11419												3446911	44761	0.525
6.1412	496	364	-45678			45.4801	-11419												3451890	45876	0.575
6.1512	491	364	-45678			45.4839	-11419												3456669	47020	0.625
6.1611	506	364	-45678			45.5001	-11419												3461122	48121	0.675
6.1711	444	364	-45678			45.5039	-11419												3465485	49245	0.725
6.181	478	364	-45678			45.5043	-11419												3469909	50427	0.775
6.191	449	364	-45678			45.5408	-11419												3474195	51615	0.825
6.2009	444	364	-45678			45.553	-11419												3478339	52785	0.875
6.2109	489	364	-45678			45.6058	-11419												3482444	53925	0.925
6.2208	455	364	-45678			45.6404	-11419												3486559	55068	0.975
6.2308	497	364	-45678			45.7471	-11419												3490539	56186	1.025
6.2408	460	364	-45678			45.7624	-11419												3494538	57301	1.075
6.2507	458	364	-45678			45.7878	-11419												3498512	58472	1.125
6.2607	469	364	-45678			45.8741	-11419												3502410	59594	1.175
6.2706	452	364	-45678			45.9451	-11419												3506375	60728	1.225
6.2806	518	364	-45678			45.9636	-11419												3510288	61925	1.275
6.2905	450	364	-45678			45.9771	-11419												3514298	63069	1.325
6.3005	455	364	-45678			46.058	-11419												3518155	64178	1.375
6.3104	461	364	-45678			46.1631	-11419												3522042	65388	1.425
6.3204	461	364	-45678			46.1859	-11419												3525914	66480	1.475
6.3303	437	364	-45678			46.3068	-11419												3529843	67606	1.525
6.3403	468	364	-45678			46.3308	-11419												3533800	68780	1.575
6.3502	448	364	-45678			46.4112	-11419												3537734	69936	1.625
6.3602	466	364	-45678			46.4703	-11419												3541662	71109	1.675
6.3701	422	364	-45678			46.5332	-11419												3545582	72287	1.725
6.3801	474	364	-45678			46.6534	-11419												3549490	73414	1.775
6.3901	510	364	-45678			46.6707	-11419												3553436	74533	1.825
6.4	473	364	-45678			46.713	-11419												3557500	75746	1.875
6.41	445	364	-45678			46.7248	-11419												3561462	76883	1.925
6.4199	455	364	-45678			46.7249	-11419												3565483	78023	1.975
6.4299	437	364	-45678			46.7724	-11419												3569482	79182	2.025
6.4398	437	364	-45678			46.9674	-11419												3573567	80378	2.075
6.4498	452	364	-45678			46.9801	-11419												3577739	81565	2.125
6.4597	445	364	-45678			47.2033	-11419												3581757	82719	2.175
6.4697	452	364	-45678			47.2058	-11419												3585969	83985	2.225
6.4797	456	364	-45678			47.2413	-11419												3590036	85169	2.275
6.4896	471	364	-45678			47.2509	-11419												3594185	86381	2.325
6.4996	459	364	-45678			47.2551	-11419												3598278	87570	2.375
6.5095	474	364	-45678			47.26	-11419												3602307	88721	2.425
6.5195	444	364	-45678			47.3537	-11419												3606372	89946	2.475
6.5294	471	364	-45678			47.4088	-11419												3610527	91125	2.525
6.5394	485	364	-45678			47.4324	-11419												3614650	92313	2.575
6.5494	482	364	-45678			47.4483	-11419												3618701	93520	2.625
6.5593	485	364	-45678			47.4973	-11419												3622998	94746	2.675
6.5693	451	364	-45678			47.5667	-11419												3627152	95945	2.725
6.5792	443	364	-45678			47.6576	-11419												3631364	97159	2.775
6.5892	449	364	-45678			47.6873	-11419												3635586	98330	2.825
6.5992	442	364	-45678			47.7035	-11419												3639853	99567	2.875
6.6091	451	364	-45678			47.7166	-11419												3644152	100823	2.925
6.6191	483	364	-45678			47.7342	-11419												3648451	102070	2.975
6.629	455	364	-45678			47.8149	-11419												3652753	103317	3.025
6.639	450	364	-45678			47.8214	-11419												3657017	104524	3.075
6.6489	452	364	-45678			47.8411	-11419												3661221	105691	3.125
6.6589	436	364	-45678			47.9312	-11419												3665450	106911	3.175
6.6689	483	364	-45678			48.0762	-11419												3669656	108154	3.225
6.6788	407	364	-45678			48.1269	-11419												3673855	109384	3.275
6.6888	456	364	-45678			48.1479	-11419												3678167	110640	3.325
6.6987	449	364	-45678			48.231	-11419												3682523	111905	3.375
6.7087	460	364	-45678			48.2859	-11419												3686937	113155	3.425
6.7187	453	364	-45678			48.3037	-11419												3691228	114335	3.475
6.7286	459	364	-45678			48.3235	-11419												3695615	115564	3.525
6.7386	464	364	-45678			48.3479	-11419												3699931	116806	3.575
6.7486	426	364	-45678			48.3844	-11419												3704429	118094	3.625
6.7585	441	364	-45678			48.408	-11419												3708794	119326	3.675
6.7685	470	364	-45678			48.5888	-11419												3713112	120516	3.725
6.7784	425	364	-45678			48.7029	-11419												3717507	121746	3.775
6.7884	463	364	-45678			48.79	-11419												3721858	123016	3.825
6.7984	432	364	-45678			48.9238	-11419												3726214	124238	3.875
6.8083	437	364	-45678			48.9348	-11419												3730699	125483	3.925
6.8183	461	364	-45678			48.9538	-11419												3735004	126689	3.975
6.8282	428	364	-45678			48.9923	-11419												3739425	127953	4.025
6.8382	415	364	-45678			49.0038	-11419												3743873	129214	4.075
6.8482	446	364	-45678			49.0424	-11419												3748434	130524	4.125
6.8581	469	364	-45678			49.1075	-11419												3752911	131813	4.175
6.8681	414	364	-45678			49.1365	-11419												3757325	133041	4.225
6.8781	423	364	-45678			49.1497	-11419												3761834	134340	4.275
6.888	412	364	-45678			49.226	-11419												3766352	135632	4.325
6.898	446	364	-45678			49.2518	-11419												3770666	136831	4.375
6.908	403	364	-45678			49.3028	-11419												3775090	138070	4.425
6.9179	427	364	-45678			49.3371	-11419												3779648	139365	4.475
6.9279	447	364	-45678			49.4036	-11419												3784175	140589	4.525
6.9378	445	364	-45678			49.503	-11419												3788697	141838	4.575
6.9478	449	364	-45678			49.6412	-11419												3793217	143126	4.625
6.9578	416	364	-45678			49.6769	-11419												3797945	144459	4.675
6.9677	441	364	-45678			49.8165	-11419												3802556	145750	4.725
6.9777	449	364	-45678			49.8297	-11419												3807121	147089	4.775
6.9877	433	364	-45678			49.8319	-11419												3811493	148337	4.825
6.9976	521	364	-45678			49.8345	-11419												3816033	149607	4.875
7.0076	513	364	-45678			49.8467	-11419												3820600	150890	4.925
7.0176	542	364	-45678			49.9698	-11419												3825188	152214	4.975
7.0275	479	364	-45678			50.0578	-11419												3829729	153497	5.025
7.0375	469	364	-45678			50.0626	-11419												3834130	154711	5.075
7.0475	485	364	-45678			50.0687	-11419												3838745	156034	5.125
7.0574	450	364	-45678			50.0771	-11419												3843273	157361	5.175
7.0674	414	364	-45678			50.1256	-11419												3847812	158653	5.225
7.0774	421	364	-45678			50.134	-11419												3852391	159941	5.275
7.0873	426	364	-45678			50.1519	-11419												3856911	161192	5.325
7.0973	476	364	-45678			50.1632	-11419												3861470	162478	5.375
7.1073	441	364	-45678			50.2287	-11419												3866160	163809	5.425
7.1172	452	364	-45678			50.2947	-11419												3870775	165078	5.475
7.1272	443	364	-45678			50.382	-11419												3875377	166352	5.525
7.1372	414	364	-45678			50.3885	-11419												3879981	167609	5.575
7.1471	413	364	-45678			50.4081	-11419												3884521	168916	5.625
7.1571	442	364	-45678			50.4419	-11419												3888957	170180	5.675
7.1671	403	364	-45678			50.4439	-11419												3893479	171407	5.725
7.177	422	364	-45678			50.4576	-11419												3897921	172571	5.775
7.187	424	364	-45678			50.4913	-11419												3902588	173879	5.825
7.197	450	364	-45678			50.5707	-11419												3907106	175135	5.875
7.2069	462	364	-45678			50.6043	-11419												3911657	176388	5.925
7.2169	458	364	-45678			50.6147	-11419												3916205	177667	5.975
7.2269	466	364	-45678			50.6171	-11419												3920776	178934	6.025
7.2368	419	364	-45678			50.6598	-11419												3925331	180226	6.075
7.2468	414	364	-45678			50.6624	-11419												3929935	181448	6.125
7.2568	389	364	-45678			50.6739	-11419												3934546	182795	6.175
7.2667	433	364	-45678			50.7044	-11419												3939288	184122	6.225
7.2767	411	364	-45678			50.7072	-11419												3943918	185428	6.275
7.2867	396	364	-45678			50.735	-11419												3948486	186671	6.325
7.2966	373	364	-45678			50.7452	-11419												3953026	187943	6.375
7.3066	388	364	-45678			50.8047	-11419												3957648	189226	6.425
7.3166	385	364	-45678			50.8163	-11419												3962275	190491	6.475
7.3265	377	364	-45678			50.8386	-11419												3966956	191775	6.525
7.3365	380	364	-45678			50.8477	-11419												3971549	193070	6.575
7.3465	384	364	-45678			50.9288	-11419												3976192	194304	6.625
7.3565	357	364	-45678			51.0807	-11419												3980823	195628	6.675
7.3664	345	364	-45678			51.1592	-11419												3985341	196867	6.725
7.3764	374	364	-45678			51.212	-11419												3990003	198122	6.775
7.3864	374	364	-45678			51.2231	-11419												3994658	199340	6.825
7.3963	382	364	-45678			51.2866	-11419												3999322	200664	6.875
7.4063	389	364	-45678			51.3984	-11419												4003887	201950	6.925
7.4163	409	364	-45678			51.4467	-11419												4008618	203248	6.975
7.4262	409	364	-45678			51.5474	-11419												4013282	204505	7.025
7.4362	393	364	-45678			51.583	-11419												4017951	205783	7.075
7.4462	395	364	-45678			51.6463	-11419												4022575	207070	7.125
7.4562	385	364	-45678			51.7685	-11419												4027357	208337	7.175
7.4661	383	364	-45678			51.844	-11419												4032205	209689	7.225
7.4761	363	364	-45678			51.8462	-11419												4036844	210933	7.275
7.4861	381	364	-45678			51.8586	-11419												4041496	212175	7.325
7.496	357	364	-45678			51.8682	-11419												4046208	213506	7.375
7.506	416	364	-45678			51.9514	-11419												4050750	214752	7.425
7.516	385	364	-45678			52.0324	-11419												4055416	216033	7.475
7.526	340	364	-45678			52.0387	-11419												4060110	217271	7.525
7.5359	378	364	-45678			52.0607	-11419												4064730	218568	7.575
7.5459	356	364	-45678			52.0874	-11419												4069485	219868	7.625
7.5559	370	364	-45678			52.099	-11419												4074185	221186	7.675
7.5658	362	364	-45678			52.1062	-11419												4078926	222442	7.725
7.5758	374	364	-45678			52.1708	-11419												4083694	223768	7.775
7.5858	363	364	-45678			52.2167	-11419												4088348	225069	7.825
7.5958	345	364	-45678			52.2202	-11419												4093110	226391	7.875
7.6057	388	364	-45678			52.2266	-11419												4097930	227745	7.925
7.6157	350	364	-45678			52.228	-11419												4102651	228981	7.975
7.6257	337	364	-45678			52.2347	-11419												4107243	230280	8.025
7.6357	345	364	-45678			52.2598	-11419												4111832	231529	8.075
7.6456	367	364	-45678			52.2716	-11419												4116509	232817	8.125
7.6556	405	364	-45678			52.2826	-11419												4121194	234146	8.175
7.6656	353	364	-45678			52.2938	-11419												4125883	235339	8.225
7.6755	364	364	-45678			52.3193	-11419												4130537	236619	8.275
7.6855	400	364	-45678			52.3451	-11419												4135279	237920	8.325
7.6955	466	364	-45678			52.3635	-11419												4139986	239244	8.375
7.7055	445	364	-45678			52.4938	-11419												4144633	240491	8.425
7.7154	413	364	-45678			52.5679	-11419												4149233	241742	8.475
7.7254	354	364	-45678			52.6006	-11419												4154114	243128	8.525
7.7354	372	364	-45678			52.6373	-11419												4158895	244452	8.575
7.7454	389	364	-45678			52.6404	-11419												4163719	245786	8.625
7.7553	353	364	-45678			52.6677	-11419												4168487	247112	8.675
7.7653	353	364	-45678			52.684	-11419												4173306	248444	8.725
7.7753	375	364	-45678			52.7267	-11419												4178100	249741	8.775
7.7853	343	364	-45678			52.7389	-11419												4182903	251082	8.825
7.7952	376	364	-45678			52.7684	-11419												4187680	252394	8.875
7.8052	350	364	-45678			52.7922	-11419												4192373	253707	8.925
7.8152	364	364	-45678			52.8303	-11419												4197209	255089	8.975
7.8252	366	364	-45678			52.8363	-11419												4201860	256372	9.025
7.8351	349	364	-45678			52.8546	-11419												4206429	257653	9.075
7.8451	327	364	-45678			52.8555	-11419												4211174	258927	9.125
7.8551	331	364	-45678			52.8738	-11419												4215834	260204	9.175
7.8651	323	364	-45678			52.9494	-11419												4220633	261566	9.225
7.875	356	364	-45678			53.0587	-11419												4225358	262902	9.275
7.885	332	364	-45678			53.0734	-11419												4230132	264165	9.325
7.895	359	364	-45678			53.1123	-11419												4234898	265467	9.375
7.905	354	364	-45678			53.1664	-11419												4239844	266795	9.425
7.9149	361	364	-45678			53.185	-11419												4244513	268064	9.475
7.9249	352	364	-45678			53.1856	-11419												4249289	269352	9.525
7.9349	363	364	-45678			53.2524	-11419												4253957	270626	9.575
7.9449	327	364	-45678			53.294	-11419												4258728	271919	9.625
7.9548	378	364	-45678			53.2961	-11419												4263522	273232	9.675
7.9648	330	364	-45678			53.3117	-11419												4268262	274513	9.725
7.9748	310	364	-45678			53.4049	-11419												4273004	275782	9.775
7.9848	321	364	-45678			53.4386	-11419												4277715	277093	9.825
7.9947	355	364	-45678			53.4804	-11419												4282438	278384	9.875
8.0047	357	364	-45678			53.5522	-11419												4287153	279720	9.925
8.0147	357	364	-45678			53.6688	-11419												4291951	281047	9.975
8.0247	358	364	-45678			53.693	-11419												4296790	282346	10.025
8.0346	382	364	-45678			53.7056	-11419												4301563	283626	10.075
8.0446	335	364	-45678			53.7402	-11419												4306490	284992	10.125
8.0546	329	364	-45678			53.8249	-11419												4311303	286274	10.175
8.0646	367	364	-45678			53.8929	-11419												4316274	287619	10.225
8.0745	352	364	-45678			53.9147	-11419												4320963	288878	10.275
8.0845	308	364	-45678			53.9205	-11419												4325851	290196	10.325
8.0945	345	364	-45678			53.9939	-11419												4330687	291532	10.375
8.1045	340	364	-45678			54.0582	-11419												4335544	292867	10.425
8.1145	342	364	-45678			54.0983	-11419												4340307	294210	10.475
8.1244	312	364	-45678			54.2339	-11419												4344989	295497	10.525
8.1344	329	364	-45678			54.2418	-11419												4349708	296772	10.575
8.1444	328	364	-45678			54.3672	-11419												4354403	298015	10.625
8.1544	334	364	-45678			54.4046	-11419												4359168	299289	10.675
8.1643	350	364	-45678			54.441	-11419												4363956	300584	10.725
8.1743	336	364	-45678			54.4472	-11419												4368793	301891	10.775
8.1843	321	364	-45678			54.4976	-11419												4373500	303157	10.825
8.1943	324	364	-45678			54.5125	-11419												4378292	304463	10.875
8.2043	347	364	-45678			54.6067	-11419												4383032	305812	10.925
8.2142	306	364	-45678			54.6197	-11419												4387780	307164	10.975
8.2242	338	364	-45678			54.7102	-11419												4392637	308463	11.025
8.2342	310	364	-45678			54.7148	-11419												4397507	309747	11.075
8.2442	317	364	-45678			54.8206	-11419												4402443	311052	11.125
8.2541	337	364	-45678			54.8524	-11419												4407170	312357	11.175
8.2641	342	364	-45678			54.8693	-11419												4412024	313655	11.225
8.2741	345	364	-45678			54.9182	-11419												4416833	314989	11.275
8.2841	328	364	-45678			54.9238	-11419												4421615	316286	11.325
8.2941	327	364	-45678			54.9261	-11419												4426426	317674	11.375
8.304	354	364	-45678			54.9284	-11419												4431305	319025	11.425
8.314	328	364	-45678			54.9591	-11419												4436154	320343	11.475
8.324	351	364	-45678			54.9855	-11419												4440795	321640	11.525
8.334	345	364	-45678			55.0825	-11419												4445549	322931	11.575
8.3439	291	364	-45678			55.0917	-11419												4450293	324233	11.625
8.3539	305	364	-45678			55.1316	-11419												4455057	325536	11.675
8.3639	324	364	-45678			55.2805	-11419												4459902	326866	11.725
8.3739	331	364	-45678			55.3772	-11419												4464651	328181	11.775
8.3839	293	364	-45678			55.3919	-11419												4469519	329497	11.825
8.3938	327	364	-45678			55.422	-11419												4474248	330767	11.875
8.4038	319	364	-45678			55.4384	-11419												4478927	332053	11.925
8.4138	283	364	-45678			55.4574	-11419												4483759	333385	11.975
8.4238	333	364	-45678			55.4641	-11419												4488671	334704	12.025
8.4338	314	364	-45678			55.4822	-11419												4493616	336046	12.075
8.4437	339	364	-45678			55.5171	-11419												4498441	337370	12.125
8.4537	335	364	-45678			55.528	-11419												4503330	338756	12.175
8.4637	331	364	-45678			55.5456	-11419												4508174	340015	12.225
8.4737	298	364	-45678			55.5905	-11419												4513053	341389	12.275
8.4837	341	364	-45678			55.6037	-11419												4517809	342624	12.325
8.4936	333	364	-45678			55.6053	-11419												4522607	343869	12.375
8.5036	359	364	-45678			55.6087	-11419												4527450	345156	12.425
8.5136	339	364	-45678			55.6962	-11419												4532250	346461	12.475
8.5236	340	364	-45678			55.7277	-11419												4537204	347782	12.525
8.5336	298	364	-45678			55.7629	-11419												4541970	349047	12.575
8.5435	303	364	-45678			55.8801	-11419												4546837	350376	12.625
8.5535	303	364	-45678			55.8994	-11419												4551593	351646	12.675
8.5635	261	364	-45678			56.0071	-11419												4556419	353000	12.725
8.5735	321	364	-45678			56.026	-11419												4561112	354317	12.775
8.5835	326	364	-45678			56.0772	-11419												4566115	355687	12.825
8.5934	342	364	-45678			56.0981	-11419												4571001	356975	12.875
8.6034	326	364	-45678			56.1697	-11419												4575774	358244	12.925
8.6134	356	364	-45678			56.1726	-11419												4580593	359466	12.975
8.6234	295	364	-45678			56.1824	-11419												4585298	360754	13.025
8.6334	355	364	-45678			56.2733	-11419												4590054	361991	13.075
8.6433	526	364	-45678			56.2904	-11419												4594826	363338	13.125
8.6533	411	364	-45678			56.3254	-11419												4599639	364612	13.175
8.6633	339	364	-45678			56.3796	-11419												4604543	365952	13.225
8.6733	318	364	-45678			56.4	-11419												4609324	367252	13.275
8.6833	329	364	-45678			56.4316	-11419												4614206	368581	13.325
8.6932	339	364	-45678			56.442	-11419												4618965	369903	13.375
8.7032	338	364	-45678			56.5467	-11419												4623686	371223	13.425
8.7132	347	364	-45678			56.6797	-11419												4628568	372536	13.475
8.7232	344	364	-45678			56.7029	-11419												4633306	373805	13.525
8.7332	382	364	-45678			56.7586	-11419												4638217	375149	13.575
8.7431	383	364	-45678			56.7897	-11419												4643136	376500	13.625
8.7531	427	364	-45678			56.806	-11419												4647963	377795	13.675
8.7631	424	364	-45678			56.8155	-11419												4652747	379050	13.725
8.7731	388	364	-45678			56.8362	-11419												4657647	380348	13.775
8.7831	340	364	-45678			56.8421	-11419												4662526	381626	13.825
8.793	350	364	-45678			56.9261	-11419												4667460	382909	13.875
8.803	347	364	-45678			56.9623	-11419												4672232	384203	13.925
8.813	359	364	-45678			56.9636	-11419												4677046	385611	13.975
8.823	360	364	-45678			56.9981	-11419												4681840	386897	14.025
8.833	317	364	-45678			57.0018	-11419												4686679	388220	14.075
8.8429	311	364	-45678			57.0037	-11419												4691578	389606	14.125
8.8529	338	364	-45678			57.0145	-11419												4696426	390933	14.175
8.8629	333	364	-45678			57.0557	-11419												4701250	392258	14.225
8.8729	347	364	-45678			57.0789	-11419												4705974	393533	14.275
8.8829	311	364	-45678			57.1051	-11419												4710844	394857	14.325
8.8929	315	364	-45678			57.1139	-11419												4715510	396140	14.375
8.9028	336	364	-45678			57.1276	-11419												4720438	397477	14.425
8.9128	326	364	-45678			57.1795	-11419												4725137	398778	14.475
8.9228	337	364	-45678			57.1959	-11419												4729927	400030	14.525
8.9328	351	364	-45678			57.1989	-11419												4734520	401248	14.575
8.9428	366	364	-45678			57.257	-11419												4739340	402614	14.625
8.9527	371	364	-45678			57.2833	-11419												4744091	403949	14.675
8.9627	293	364	-45678			57.3348	-11419												4748795	405216	14.725
8.9727	354	364	-45678			57.3785	-11419												4753494	406505	14.775
8.9827	313	364	-45678			57.4033	-11419												4758419	407791	14.825
8.9927	344	364	-45678			57.5242	-11419												4763214	409074	14.875
9.0026	301	364	-45678			57.5577	-11419												4768018	410416	14.925
9.0126	331	364	-45678			57.6943	-11419												4772718	411708	14.975
9.0226	322	364	-45678			57.7653	-11419
9.0326	305	364	-45678			57.7985	-11419
9.0426	298	364	-45678			57.8343	-11419
9.0526	313	364	-45678			57.8672	-11419
9.0625	344	364	-45678			57.9053	-11419
9.0725	325	364	-45678			57.9476	-11419
9.0825	318	364	-45678			57.9703	-11419
9.0925	295	364	-45678			58.0036	-11419
9.1025	323	364	-45678			58.0538	-11419
9.1124	337	364	-45678			58.07	-11419
9.1224	299	364	-45678			58.1058	-11419
9.1324	319	364	-45678			58.1227	-11419
9.1424	316	364	-45678			58.1313	-11419
9.1524	324	364	-45678			58.1836	-11419
9.1624	304	364	-45678			58.256	-11419
9.1723	306	364	-45678			58.2834	-11419
9.1823	300	364	-45678			58.2841	-11419
9.1923	320	364	-45678			58.3096	-11419
9.2023	345	364	-45678			58.3249	-11419
9.2123	335	364	-45678			58.3547	-11419
9.2222	300	364	-45678			58.3964	-11419
9.2322	339	364	-45678			58.4027	-11419
9.2422	312	364	-45678			58.4062	-11419
9.2522	296	364	-45678			58.452	-11419
9.2622	334	364	-45678			58.4575	-11419
9.2722	348	364	-45678			58.4622	-11419
9.2821	311	364	-45678			58.4913	-11419
9.2921	327	364	-45678			58.5051	-11419
9.3021	324	364	-45678			58.5146	-11419
9.3121	336	364	-45678			58.5225	-11419
9.3221	317	364	-45678			58.5222	-11419
9.332	336	364	-45678			58.5428	-11419
9.342	318	364	-45678			58.5494	-11419
9.352	298	364	-45678			58.5959	-11419
9.362	322	364	-45678			58.6107	-11419
9.372	313	364	-45678			58.6262	-11419
9.382	306	364	-45678			58.6439	-11419
9.3919	314	364	-45678			58.6668	-11419
9.4019	300	364	-45678			58.7164	-11419
9.4119	308	364	-45678			58.7589	-11419
9.4219	327	364	-45678			58.7765	-11419
9.4319	316	364	-45678			58.8141	-11419
9.4418	308	364	-45678			58.8445	-11419
9.4518	310	364	-45678			58.8985	-11419
9.4618	337	364	-45678			58.912	-11419
9.4718	308	364	-45678			58.9795	-11419
9.4818	358	364	-45678			59.0087	-11419
9.4918	338	364	-45678			59.0473	-11419
9.5017	308	364	-45678			59.0667	-11419
9.5117	301	364	-45678			59.1558	-11419
9.5217	319	364	-45678			59.2037	-11419
9.5317	336	364	-45678			59.2701	-11419
9.5417	296	364	-45678			59.2861	-11419
9.5516	331	364	-45678			59.2867	-11419
9.5616	317	364	-45678			59.3205	-11419
9.5716	317	364	-45678			59.4491	-11419
9.5816	319	364	-45678			59.4672	-11419
9.5916	314	364	-45678			59.5081	-11419
9.6016	304	364	-45678			59.5227	-11419
9.6115	330	364	-45678			59.5224	-11419
9.6215	334	364	-45678			59.6087	-11419
9.6315	329	364	-45678			59.6957	-11419
9.6415	350	364	-45678			59.7258	-11419
9.6515	344	364	-45678			59.7445	-11419
9.6614	376	364	-45678			59.7843	-11419
9.6714	339	364	-45678			59.7967	-11419
9.6814	365	364	-45678			59.8036	-11419
9.6914	351	364	-45678			59.8268	-11419
9.7014	353	364	-45678			59.8387	-11419
9.7114	349	364	-45678			59.8408	-11419
9.7213	347	364	-45678			59.8709	-11419
9.7313	334	364	-45678			59.9596	-11419
9.7413	357	364	-45678			59.9718	-11419
9.7513	333	364	-45678			59.9754	-11419
9.7613	369	364	-45678			60.0133	-11419
9.7712	338	364	-45678			60.0171	-11419
9.7812	349	364	-45678			60.0333	-11419
9.7912	350	364	-45678			60.0755	-11419
9.8012	342	364	-45678			60.0885	-11419
9.8112	356	364	-45678			60.109	-11419
9.8211	355	364	-45678			60.116	-11419
9.8311	375	364	-45678			60.121	-11419
9.8411	366	364	-45678			60.1611	-11419
9.8511	346	364	-45678			60.1969	-11419
9.8611	356	364	-45678			60.2227	-11419
9.8711	360	364	-45678			60.2249	-11419
9.881	352	364	-45678			60.3589	-11419
9.891	336	364	-45678			60.3892	-11419
9.901	352	364	-45678			60.4241	-11419
9.911	331	364	-45678			60.4275	-11419
9.921	373	364	-45678			60.4639	-11419
9.9309	386	364	-45678			60.476	-11419
9.9409	365	364	-45678			60.4983	-11419
9.9509	398	364	-45678
9.9609	358	364	-45678
9.9709	408	364	-45678
9.9808	374	364	-45678
9.9908	392	364	-45678
10.0008	392	364	-45649
10.0108	344	364	-45698
10.0208	364	364	-45677
10.0307	377	364	-45665
10.0407	376	364	-45665
10.0507	355	364	-45686
10.0607	362	364	-45680
10.0707	382	364	-45660
10.0806	372	364	-45670
10.0906	380	364	-45662
10.1006	377	364	-45664
10.1106	367	364	-45675
10.1206	318	364	-45724
10.1305	359	364	-45682
10.1405	357	364	-45685
10.1505	349	364	-45692
10.1605	381	364	-45660
10.1705	393	364	-45649
10.1804	369	364	-45672
10.1904	368	364	-45674
10.2004	357	364	-45685
10.2104	342	364	-45699
10.2204	386	364	-45655
10.2303	346	364	-45695
10.2403	353	364	-45689
10.2503	336	364	-45706
10.2603	354	364	-45688
10.2703	326	364	-45716
10.2802	350	364	-45692
10.2902	354	364	-45688
10.3002	336	364	-45706
10.3102	338	365	-45704
10.3202	349	365	-45694
10.3301	343	365	-45699
10.3401	363	365	-45679
10.3501	365	365	-45678
10.3601	355	365	-45687
10.3701	365	365	-45677
10.38	363	365	-45679
10.39	426	365	-45616
10.4	392	365	-45650
10.41	385	365	-45657
10.4199	358	365	-45685
10.4299	377	365	-45665
10.4399	386	365	-45657
10.4499	383	365	-45660
10.4599	372	365	-45670
10.4698	382	365	-45661
10.4798	387	365	-45655
10.4898	411	365	-45631
10.4998	375	368	-45670
10.5097	381	368	-45665
10.5197	380	368	-45665
10.5297	389	368	-45656
10.5397	359	368	-45687
10.5497	371	368	-45675
10.5596	397	368	-45649
10.5696	431	368	-45615
10.5796	371	369	-45675
10.5896	362	369	-45684
10.5995	396	369	-45651
10.6095	370	369	-45677
10.6195	358	369	-45689
10.6295	344	369	-45703
10.6395	356	369	-45691
10.6494	346	370	-45701
10.6594	385	370	-45662
10.6694	391	370	-45657
10.6794	386	370	-45662
10.6893	356	370	-45692
10.6993	356	371	-45692
10.7093	350	371	-45699
10.7193	389	371	-45660
10.7292	348	371	-45701
10.7392	372	372	-45677
10.7492	356	372	-45694
10.7592	332	372	-45717
10.7691	361	372	-45688
10.7791	389	372	-45661
10.7891	393	371	-45656
10.7991	355	371	-45694
10.809	363	371	-45685
10.819	364	371	-45684
10.829	367	371	-45681
10.839	370	370	-45678
10.8489	386	370	-45662
10.8589	352	370	-45696
10.8689	373	370	-45675
10.8789	383	370	-45665
10.8888	337	370	-45711
10.8988	396	370	-45652
10.9088	360	371	-45688
10.9188	335	370	-45713
10.9287	361	367	-45683
10.9387	347	364	-45694
10.9487	376	361	-45663
10.9587	376	358	-45660
10.9686	381	355	-45652
10.9786	350	353	-45681
10.9886	376	351	-45653
10.9986	387	349	-45640
11.0085	345	347	-45680
11.0185	381	346	-45642
11.0285	377	345	-45646
11.0385	392	344	-45629
11.0484	378	344	-45643
11.0584	393	351	-45636
11.0684	398	358	-45638
11.0783	383	367	-45662
11.0883	379	377	-45675
11.0983	375	388	-45690
11.1083	413	401	-45666
11.1182	425	415	-45668
11.1282	402	431	-45707
11.1382	432	450	-45696
11.1482	451	471	-45697
11.1581	459	495	-45713
11.1681	473	525	-45730
11.1781	534	565	-45709
11.188	534	618	-45761
11.198	618	684	-45744
11.208	777	755	-45656
11.218	830	808	-45655
11.2279	855	818	-45640
11.2379	781	780	-45677
11.2479	717	716	-45677
11.2578	618	651	-45710
11.2678	567	596	-45707
11.2778	495	556	-45739
11.2878	453	527	-45751
11.2977	481	504	-45701
11.3077	460	486	-45703
11.3177	418	471	-45731
11.3276	445	457	-45690
11.3376	422	446	-45702
11.3476	393	436	-45721
11.3575	401	428	-45705
11.3675	403	421	-45696
11.3775	404	416	-45689
11.3875	386	412	-45704
11.3974	426	408	-45660
11.4074	409	406	-45675
11.4174	447	404	-45635
11.4273	429	402	-45651
11.4373	445	401	-45634
11.4473	435	401	-45643
11.4572	461	401	-45618
11.4672	422	401	-45657
11.4772	420	402	-45660
11.4871	436	407	-45648
11.4971	410	408	-45675
11.5071	433	409	-45653
11.517	478	410	-45610
11.527	419	411	-45670
11.537	430	413	-45661
11.5469	452	414	-45640
11.5569	442	416	-45652
11.5669	437	417	-45658
11.5768	394	419	-45703
11.5868	407	421	-45692
11.5968	410	423	-45691
11.6067	424	425	-45678
11.6167	400	427	-45705
11.6267	411	429	-45695
11.6366	463	431	-45645
11.6466	439	433	-45671
11.6566	393	435	-45720
11.6665	428	437	-45687
11.6765	467	439	-45649
11.6865	472	442	-45647
11.6964	464	444	-45657
11.7064	465	446	-45658
11.7164	477	448	-45649
11.7263	475	451	-45653
11.7363	459	453	-45672
11.7463	444	456	-45689
11.7562	451	459	-45686
11.7662	519	466	-45625
11.7762	496	472	-45654
11.7861	473	479	-45684
11.7961	468	485	-45695
11.806	499	492	-45671
11.816	488	499	-45688
11.826	506	506	-45678
11.8359	520	512	-45670
11.8459	550	519	-45648
11.8559	498	526	-45706
11.8658	516	533	-45695
11.8758	478	541	-45740
11.8858	515	548	-45710
11.8957	493	555	-45739
11.9057	531	568	-45715
11.9156	550	576	-45704
11.9256	591	584	-45670
11.9356	547	592	-45722
11.9455	538	600	-45740
11.9555	560	609	-45726
11.9654	568	615	-45724
11.9754	584	624	-45718
11.9854	601	634	-45710
11.9953	566	643	-45755
12.0053	623	654	-45708
12.0153	627	665	-45716
12.0252	671	664	-45671
12.0352	661	659	-45675
12.0451	651	655	-45681
12.0551	702	652	-45627
12.0651	713	650	-45614
12.075	676	650	-45651
12.085	706	652	-45624
12.0949	715	656	-45618
12.1049	759	663	-45582
12.1148	805	672	-45544
12.1248	769	684	-45592
12.1348	822	699	-45555
12.1447	864	717	-45530
12.1547	879	742	-45540
12.1646	947	777	-45508
12.1746	996	1124	-45805
12.1846	1108	1210	-45780
12.1945	1245	1314	-45747
12.2045	1452	1419	-45644
12.2144	1503	1483	-45657
12.2244	1609	1477	-45545
12.2343	1464	1408	-45622
12.2443	1362	1312	-45627
12.2543	1141	1223	-45760
12.2642	1055	1158	-45781
12.2742	1121	1115	-45671
12.2841	1076	1088	-45690
12.2941	994	1072	-45756
12.304	1002	1064	-45740
12.314	1009	1062	-45731
12.3239	1074	1066	-45670
12.3339	1019	1077	-45736
12.3439	1000	1094	-45771
12.3538	1018	1107	-45767
12.3638	1066	1119	-45730
12.3737	1176	1138	-45640
12.3837	1238	1167	-45606
12.3936	1216	1204	-45666
12.4036	1339	1252	-45590
12.4135	1408	1327	-45597
12.4235	1453	1428	-45652
12.4334	1646	1543	-45574
12.4434	1776	1677	-45579
12.4533	1821	1832	-45688
12.4633	1934	2015	-45759
12.4732	2130	2227	-45775
12.4832	2483	2481	-45675
12.4932	2604	2782	-45856
12.5031	3013	3141	-45806
12.5131	3316	3581	-45943
12.523	3860	4115	-45932
12.533	4596	4787	-45868
12.5429	5450	5632	-45860
12.5529	6667	6762	-45772
12.5628	8713	8358	-45322
12.5728	11559	10931	-45050
12.5827	16075	15458	-45060
12.5927	23753	23949	-45873
12.6026	37933	38970	-46714
12.6126	62312	63512	-46877
12.6225	96138	97629	-47168
12.6325	137519	137764	-45922
12.6424	172383	171686	-44981
12.6524	181825	182710	-46563
12.6623	162210	163182	-46650
12.6723	124436	125405	-46646
12.6822	87969	86485	-44193
12.6922	54897	54821	-45602
12.7021	33624	33509	-45563
12.7121	21055	20656	-45279
12.722	14042	13672	-45308
12.7319	10137	9882	-45422
12.7419	7700	7666	-45643
12.7518	5807	6242	-46114
12.7618	4750	5207	-46134
12.7717	3993	4421	-46106
12.7817	3447	3791	-46022
12.7916	2859	3287	-46106
12.8016	2606	2870	-45942
12.8115	2418	2526	-45786
12.8215	2071	2235	-45842
12.8314	1888	1991	-45781
12.8414	1783	1780	-45675
12.8513	1650	1600	-45628
12.8612	1568	1444	-45554
12.8712	1394	1306	-45590
12.8811	1330	1186	-45534
12.8911	1304	1108	-45482
12.901	1186	1043	-45534
12.911	1129	987	-45535
12.9209	1084	940	-45533
12.9308	1048	901	-45531
12.9408	1017	868	-45529
12.9507	930	842	-45589
12.9607	909	816	-45585
12.9706	915	799	-45562
12.9806	859	785	-45604
12.9905	839	750	-45614
13.0004	778	730	-45669
13.0104	785	700	-45659
13.0203	774	670	-45669
13.0303	707	640	-45738
13.0402	762	610	-45687
13.0501	689	580	-45757
13.0601	646	560	-45798
13.07	647	540	-45797
13.08	679	530	-45767
13.0899	603	520	-45847
13.0998	634	510	-45821
13.1098	610	500	-45845
13.1197	613	492	-45839
13.1297	573	482	-45586
13.1396	623	497	-45551
13.1495	598	517	-45596
13.1595	629	543	-45592
13.1694	643	575	-45610
13.1794	683	707	-45602
13.1893	736	926	-45568
13.1992	732	724	-45570
13.2092	646	604	-45635
13.2191	661	575	-45591
13.229	601	548	-45625
13.239	568	527	-45637
13.2489	545	513	-45645
13.2588	504	503	-45676
13.2688	509	496	-45664
13.2787	519	489	-45648
13.2887	490	484	-45672
13.2986	504	479	-45653
13.3085	505	476	-45648
13.3185	469	473	-45681
13.3284	521	470	-45627
13.3383	435	469	-45711
13.3483	447	467	-45698
13.3582	439	467	-45706
13.3681	436	463	-45705
13.3781	440	453	-45691
13.388	485	450	-45642
13.3979	412	446	-45711
13.4079	433	443	-45687
13.4178	425	441	-45694
13.4277	411	438	-45705
13.4377	433	435	-45680
13.4476	423	433	-45687
13.4575	402	430	-45705
13.4674	421	427	-45684
13.4774	404	425	-45698
13.4873	385	422	-45715
13.4972	385	420	-45712
13.5072	428	417	-45667
13.5171	410	415	-45682
13.527	364	413	-45726
13.537	401	410	-45687
13.5469	399	408	-45687
13.5568	412	406	-45671
13.5667	401	404	-45681
13.5767	386	402	-45693
13.5866	415	400	-45662
13.5965	442	398	-45633
13.6064	397	396	-45676
13.6164	410	394	-45661
13.6263	417	392	-45652
13.6362	399	390	-45668
13.6462	363	388	-45702
13.6561	364	386	-45699
13.666	338	384	-45724
13.6759	402	382	-45658
13.6859	363	380	-45695
13.6958	373	379	-45683
13.7057	400	377	-45655
13.7156	386	375	-45667
13.7256	377	373	-45674
13.7355	386	370	-45661
13.7454	357	368	-45688
13.7553	398	365	-45645
13.7652	371	363	-45669
13.7752	362	361	-45676
13.7851	340	358	-45696
13.795	389	356	-45645
13.8049	359	355	-45673
13.8149	365	353	-45666
13.8248	352	352	-45677
13.8347	385	350	-45643
13.8446	366	349	-45661
13.8545	360	349	-45666
13.8645	336	348	-45690
13.8744	408	348	-45618
13.8843	384	349	-45643
13.8942	373	350	-45654
13.9041	345	353	-45686
13.9141	388	360	-45650
13.924	392	369	-45655
13.9339	377	376	-45677
13.9438	420	385	-45642
13.9537	452	392	-45618
13.9637	454	397	-45621
13.9736	442	404	-45639
13.9835	456	412	-45634
13.9934	446	422	-45654
14.0033	421	433	-45689
14.0132	456	440	-45662
14.0232	439	444	-45683
14.0331	420	447	-45704
14.043	467	451	-45661
14.0529	441	455	-45692
14.0628	416	459	-45720
14.0727	432	463	-45709
14.0826	396	469	-45751
14.0926	429	479	-45727
14.1025	428	494	-45744
14.1124	436	518	-45760
14.1223	563	552	-45666
14.1322	573	592	-45697
14.1421	583	629	-45723
14.152	563	645	-45760
14.1619	608	631	-45700
14.1719	523	594	-45749
14.1818	521	551	-45708
14.1917	522	513	-45668
14.2016	450	485	-45712
14.2115	477	464	-45665
14.2214	464	449	-45662
14.2313	427	437	-45687
14.2412	410	426	-45693
14.2511	396	416	-45698
14.261	391	408	-45695
14.271	395	400	-45683
14.2809	357	393	-45714
14.2908	363	388	-45702
14.3007	381	383	-45679
14.3106	396	379	-45661
14.3205	367	376	-45686
14.3304	374	373	-45676
14.3403	392	371	-45656
14.3502	336	369	-45710
14.3601	347	368	-45698
14.37	331	366	-45713
14.3799	362	365	-45681
14.3898	385	365	-45658
14.3997	343	364	-45698
14.4096	340	364	-45701
14.4196	379	363	-45662
14.4295	366	363	-45674
14.4394	322	363	-45718
14.4493	345	363	-45696
14.4592	361	363	-45680
14.4691	413	362	-45627
14.479	367	361	-45671
14.4889	371	359	-45665
14.4988	330	358	-45705
14.5087	367	356	-45667
14.5186	362	355	-45671
14.5285	335	354	-45696
14.5384	349	352	-45681
14.5483	356	351	-45673
14.5582	367	350	-45660
14.5681	341	348	-45685
14.578	408	347	-45616
14.5879	378	346	-45646
14.5978	372	345	-45651
14.6077	365	344	-45657
14.6176	382	343	-45638
14.6275	379	341	-45640
14.6374	349	340	-45669
14.6473	394	339	-45622
14.6572	347	338	-45669
14.6671	378	337	-45637
14.677	361	336	-45653
14.6868	352	335	-45661
14.6967	357	334	-45654
14.7066	359	333	-45651
14.7165	370	332	-45640
14.7264	349	331	-45659
14.7363	353	330	-45654
14.7462	299	329	-45707
14.7561	315	327	-45689
14.766	348	326	-45656
14.7759	357	325	-45646
14.7858	318	324	-45684
14.7957	336	323	-45665
14.8056	335	322	-45665
14.8155	345	322	-45654
14.8254	307	321	-45691
14.8352	325	320	-45672
14.8451	319	319	-45677
14.855	316	318	-45680
14.8649	297	317	-45698
14.8748	302	317	-45692
14.8847	325	317	-45669
14.8946	349	316	-45644
14.9045	312	314	-45679
14.9144	292	313	-45699
14.9243	303	313	-45688
14.9341	318	315	-45674
14.944	337	315	-45655
14.9539	318	314	-45673
14.9638	323	313	-45668
14.9737	321	311	-45668
14.9836	324	310	-45663
14.9935	307	308	-45679
15.0033	343	307	-45641
15.0132	338	305	-45645
15.0231	338	305	-45644
15.033	289	305	-45694
15.0429	317	305	-45666
15.0528	296	304	-45686
15.0627	331	304	-45650
15.0725	292	304	-45690
15.0824	344	304	-45638
15.0923	294	304	-45687
15.1022	303	304	-45679
15.1121	280	304	-45701
15.1126	342	304	-45639
15.1226	314	304	-45667
15.1325	290	304	-45691
15.1424	289	304	-45693
15.1524	328	304	-45653
15.1623	328	304	-45654
15.1722	282	304	-45700
15.1822	269	304	-45713
15.1921	315	304	-45667
15.202	290	305	-45692
15.212	316	305	-45666
15.2219	311	305	-45672
15.2318	287	305	-45696
15.2418	282	305	-45701
15.2517	309	306	-45674
15.2617	315	306	-45669
15.2716	309	306	-45675
15.2815	318	306	-45666
15.2915	297	307	-45687
15.3014	333	307	-45652
15.3113	285	308	-45700
15.3213	321	308	-45665
15.3312	329	309	-45657
15.3412	312	309	-45675
15.3511	305	310	-45682
15.361	291	311	-45697
15.371	314	312	-45675
15.3809	311	313	-45679
15.3909	343	314	-45648
15.4008	327	315	-45665
15.4107	334	316	-45659
15.4207	326	318	-45669
15.4306	334	319	-45662
15.4406	368	321	-45630
15.4505	346	323	-45655
15.4604	377	326	-45627
15.4704	350	329	-45656
15.4803	330	332	-45680
15.4903	308	336	-45706
15.5002	377	341	-45641
15.5102	334	346	-45690
15.5201	341	352	-45689
15.53	358	359	-45679
15.54	339	367	-45706
15.5499	372	376	-45682
15.5599	382	386	-45682
15.5698	359	398	-45717
15.5798	418	412	-45672
15.5897	374	430	-45734
15.5996	373	452	-45757
15.6096	443	478	-45712
15.6195	473	503	-45707
15.6295	492	522	-45708
15.6394	515	534	-45697
15.6494	459	546	-45765
15.6593	494	561	-45745
15.6693	536	579	-45721
15.6792	550	589	-45717
15.6892	542	579	-45715
15.6991	554	550	-45674
15.709	496	512	-45694
15.719	452	476	-45702
15.7289	400	448	-45725
15.7389	380	427	-45725
15.7488	372	411	-45716
15.7588	360	398	-45716
15.7687	368	387	-45696
15.7787	377	376	-45678
15.7886	340	367	-45704
15.7986	342	359	-45694
15.8085	334	351	-45695
15.8185	328	345	-45694
15.8284	322	339	-45694
15.8384	370	334	-45641
15.8483	346	330	-45662
15.8583	334	326	-45670
15.8682	304	323	-45697
15.8782	328	320	-45670
15.8881	302	318	-45693
15.8981	307	316	-45686
15.908	313	314	-45679
15.918	315	312	-45675
15.9279	312	311	-45676
15.9379	318	310	-45669
15.9478	334	308	-45652
15.9578	304	307	-45681
15.9677	336	306	-45648
15.9777	344	305	-45638
15.9877	316	304	-45666
15.9976	339	304	-45642
16.0076	276	303	-45704
16.0175	310	302	-45670
16.0275	299	302	-45681
16.0374	292	301	-45687
16.0474	286	301	-45692
16.0573	324	300	-45654
16.0673	297	300	-45680
16.0772	286	299	-45690
16.0872	308	299	-45668
16.0971	276	298	-45700
16.1071	301	298	-45675
16.1171	322	298	-45653
16.127	318	297	-45657
16.137	310	297	-45665
16.1469	315	297	-45660
16.1569	287	296	-45687
16.1668	292	296	-45682
16.1768	311	296	-45663
16.1868	271	296	-45702
16.1967	278	295	-45695
16.2067	299	295	-45674
16.2166	277	295	-45695
16.2266	281	295	-45692
16.2365	274	294	-45698
16.2465	291	294	-45681
16.2565	312	294	-45660
16.2664	299	294	-45673
16.2764	293	294	-45678
16.2863	287	293	-45684
16.2963	290	293	-45681
16.3062	289	293	-45682
16.3162	292	293	-45679
16.3262	312	293	-45658
16.3361	282	293	-45688
16.3461	297	293	-45673
16.356	304	292	-45666
16.366	263	292	-45707
16.376	260	292	-45710
16.3859	290	291	-45679
16.3959	282	291	-45687
16.4059	262	291	-45707
16.4158	296	291	-45672
16.4258	295	291	-45673
16.4357	269	289	-45698
16.4457	275	289	-45692
16.4557	249	289	-45717
16.4656	282	289	-45685
16.4756	284	289	-45683
16.4855	286	289	-45681
16.4955	288	289	-45679
16.5055	290	289	-45677
16.5154	292	289	-45675
16.5254	306	289	-45661
16.5354	315	290	-45652
16.5453	312	290	-45655
16.5553	309	290	-45659
16.5652	306	290	-45662
16.5752	302	290	-45665
16.5852	299	290	-45669
16.5951	296	290	-45672
16.6051	293	290	-45675
16.6151	290	290	-45678
16.625	309	290	-45659
16.635	296	291	-45672
16.645	304	291	-45664
16.6549	313	291	-45655
16.6649	318	291	-45650
16.6749	322	291	-45647
16.6848	320	291	-45648
16.6948	312	291	-45657
16.7048	294	291	-45675
16.7147	278	291	-45691
16.7247	295	291	-45674
16.7347	302	291	-45667
16.7446	281	292	-45688
16.7546	305	292	-45664
16.7646	302	292	-45668
16.7745	315	292	-45654
16.7845	318	292	-45651
16.7945	314	292	-45655
16.8044	305	292	-45664
16.8144	327	292	-45643
16.8244	331	292	-45638
16.8343	282	292	-45688
16.8443	309	292	-45661
16.8543	326	293	-45644
16.8642	327	293	-45643
16.8742	310	293	-45661
16.8842	285	293	-45685
16.8941	287	293	-45684
16.9041	279	293	-45692
16.9141	298	293	-45672
16.924	297	293	-45674
16.934	321	293	-45650
16.944	308	294	-45663
16.954	290	294	-45681
16.9639	323	294	-45648
16.9739	293	294	-45678
16.9839	309	294	-45663
16.9938	317	294	-45655
17.0038	304	294	-45668
17.0138	313	294	-45659
17.0237	298	295	-45674
17.0337	316	295	-45657
17.0437	299	295	-45673
17.0537	300	295	-45673
17.0636	296	295	-45677
17.0736	299	295	-45675
17.0836	306	296	-45667
17.0935	312	296	-45661
17.1035	302	296	-45672
17.1135	295	296	-45679
17.1235	317	297	-45658
17.1334	303	297	-45672
17.1434	288	297	-45687
17.1534	331	298	-45645
17.1634	303	298	-45673
17.1733	280	299	-45696
17.1833	305	300	-45672
17.1933	314	300	-45664
17.2032	302	301	-45676
17.2132	301	302	-45678
17.2232	301	303	-45680
17.2332	334	304	-45647
17.2431	369	305	-45613
17.2531	318	306	-45665
17.2631	327	307	-45658
17.2731	328	309	-45659
17.283	335	312	-45655
17.293	381	316	-45612
17.303	327	319	-45670
17.313	341	321	-45658
17.3229	346	320	-45652
17.3329	348	317	-45647
17.3429	333	314	-45658
17.3529	332	311	-45656
17.3628	315	352	-45714
17.3728	341	352	-45688
17.3828	327	352	-45703
17.3928	366	353	-45665
17.4027	372	354	-45660
17.4127	358	356	-45676
17.4227	352	357	-45682
17.4327	349	358	-45687
17.4426	345	360	-45693
17.4526	354	362	-45686
17.4626	372	364	-45670
17.4726	342	367	-45703
17.4825	350	370	-45697
17.4925	339	372	-45711
17.5025	339	376	-45714
17.5125	398	379	-45658
17.5225	375	383	-45685
17.5324	373	387	-45692
17.5424	411	392	-45658
17.5524	395	396	-45679
17.5624	387	402	-45693
17.5723	421	407	-45664
17.5823	425	414	-45666
17.5923	396	421	-45702
17.6023	411	428	-45695
17.6123	437	436	-45677
17.6222	437	445	-45686
17.6322	440	455	-45693
17.6422	431	466	-45713
17.6522	434	478	-45722
17.6621	451	491	-45718
17.6721	476	507	-45708
17.6821	491	523	-45710
17.6921	516	542	-45704
17.7021	480	564	-45762
17.712	558	588	-45707
17.722	588	616	-45705
17.732	580	648	-45746
17.742	652	685	-45711
17.752	682	729	-45724
17.7619	726	779	-45730
17.7719	794	839	-45723
17.7819	854	912	-45736
17.7919	931	999	-45745
17.8019	1034	1108	-45752
17.8118	1254	1245	-45669
17.8218	1468	1431	-45641
17.8318	1682	1702	-45698
17.8418	2220	2129	-45588
17.8518	2926	2839	-45590
17.8617	3882	4008	-45804
17.8717	5575	5898	-46001
17.8817	8193	8712	-46197
17.8917	11965	12508	-46220
17.9017	16446	17031	-46263
17.9116	21175	21505	-46008
17.9216	24457	24706	-45926
17.9316	24881	25150	-45947
17.9416	22462	22598	-45814
17.9516	18073	18291	-45896
17.9615	13620	13717	-45775
17.9715	9378	9675	-45975
17.9815	6407	6583	-45854
17.9915	4473	4454	-45659
18.0015	3203	3102	-45576
18.0114	2517	2293	-45454
18.0214	1937	1803	-45544
18.0314	1530	1498	-45645
18.0414	1202	1293	-45768
18.0514	1106	1143	-45715
18.0614	977	1028	-45729
18.0713	907	936	-45707
18.0813	766	860	-45772
18.0913	720	797	-45755
18.1013	644	744	-45778
18.1113	663	699	-45714
18.1213	589	660	-45749
18.1312	608	627	-45697
18.1412	543	599	-45733
18.1512	538	573	-45713
18.1612	544	551	-45685
18.1712	521	532	-45689
18.1812	502	514	-45690
18.1911	473	499	-45704
18.2011	468	485	-45695
18.2111	489	473	-45661
18.2211	476	462	-45663
18.2311	457	452	-45672
18.241	431	443	-45689
18.251	451	435	-45661
18.261	414	427	-45690
18.271	365	420	-45732
18.281	394	414	-45697
18.291	400	408	-45685
18.301	412	403	-45668
18.3109	362	398	-45714
18.3209	387	393	-45683
18.3309	376	389	-45691
18.3409	378	385	-45685
18.3509	374	381	-45685
18.3609	362	378	-45694
18.3708	371	375	-45682
18.3808	379	372	-45670
18.3908	391	369	-45656
18.4008	358	367	-45686
18.4108	373	364	-45669
18.4208	331	362	-45708
18.4307	345	360	-45692
18.4407	367	358	-45669
18.4507	361	356	-45673
18.4607	340	355	-45693
18.4707	314	353	-45717
18.4807	332	352	-45698
18.4907	357	351	-45671
18.5006	323	307	-45662
18.5106	297	308	-45688
18.5206	339	308	-45647
18.5306	317	308	-45669
18.5406	327	309	-45660
18.5506	330	309	-45657
18.5605	343	310	-45645
18.5705	340	311	-45648
18.5805	335	311	-45653
18.5905	352	311	-45637
18.6005	347	311	-45642
18.6105	347	311	-45642
18.6205	321	311	-45668
18.6304	294	311	-45694
18.6404	322	311	-45666
18.6504	307	311	-45682
18.6604	324	312	-45665
18.6704	309	312	-45681
18.6804	311	312	-45679
18.6904	311	312	-45678
18.7003	309	311	-45680
18.7103	308	311	-45680
18.7203	303	310	-45685
18.7303	304	310	-45684
18.7403	295	310	-45692
18.7503	304	310	-45684
18.7603	317	310	-45670
18.7702	304	310	-45683
18.7802	309	309	-45678
18.7902	304	309	-45683
18.8002	291	309	-45696
18.8102	337	309	-45650
18.8202	314	309	-45673
18.8302	324	309	-45663
18.8402	311	309	-45676
18.8501	296	309	-45691
18.8601	303	309	-45684
18.8701	313	309	-45674
18.8801	302	310	-45685
18.8901	300	310	-45687
18.9001	303	310	-45684
18.9101	300	310	-45687
18.92	317	310	-45670
18.93	307	310	-45680
18.94	328	310	-45659
18.95	284	310	-45704
18.96	344	310	-45643
18.97	336	310	-45652
18.98	300	310	-45688
18.99	306	310	-45682
18.9999	323	311	-45666
19.0099	306	311	-45682
19.0199	303	311	-45686
19.0299	308	311	-45680
19.0399	291	311	-45697
19.0499	280	311	-45709
19.0599	310	311	-45679
19.0698	319	312	-45671
19.0798	283	312	-45707
19.0898	312	312	-45678
19.0998	291	313	-45699
19.1098	335	313	-45656
19.1198	298	314	-45693
19.1298	306	314	-45686
19.1398	319	314	-45673
19.1497	309	315	-45683
19.1597	313	315	-45680
19.1697	344	316	-45650
19.1797	318	316	-45676
19.1897	279	317	-45716
19.1997	300	318	-45696
19.2097	328	319	-45668
19.2196	318	320	-45679
19.2296	301	322	-45698
19.2396	302	323	-45699
19.2496	316	323	-45685
19.2596	280	323	-45721
19.2696	322	322	-45677
19.2796	346	322	-45654
19.2896	313	322	-45687
19.2995	322	322	-45678
19.3095	329	323	-45671
19.3195	292	323	-45709
19.3295	272	324	-45729
19.3395	286	324	-45715
19.3495	317	323	-45683
19.3595	324	321	-45675
19.3695	289	320	-45709
19.3794	295	319	-45702
19.3894	317	319	-45679
19.3994	277	318	-45719
19.4094	295	318	-45701
19.4194	310	318	-45685
19.4294	296	317	-45699
19.4394	312	317	-45682
19.4494	291	317	-45704
19.4593	299	317	-45695
19.4693	273	317	-45721
19.4793	291	316	-45703
19.4893	308	316	-45686
19.4993	296	316	-45698
19.5093	339	316	-45654
19.5193	290	316	-45704
19.5292	299	316	-45695
19.5392	296	316	-45698
19.5492	280	317	-45715
19.5592	307	317	-45687
19.5692	296	317	-45699
19.5792	307	317	-45688
19.5892	275	317	-45720
19.5992	289	318	-45706
19.6091	286	318	-45709
19.6191	296	318	-45700
19.6291	340	319	-45657
19.6391	301	319	-45696
19.6491	299	320	-45698
19.6591	295	321	-45703
19.6691	310	322	-45689
19.679	284	322	-45716
19.689	308	324	-45693
19.699	307	325	-45695
19.709	304	326	-45700
19.719	283	328	-45723
19.729	300	330	-45708
19.739	319	332	-45691
19.749	309	335	-45703
19.7589	302	337	-45713
19.7689	316	340	-45702
19.7789	353	343	-45668
19.7889	303	347	-45721
19.7989	324	351	-45705
19.8089	324	356	-45709
19.8189	369	362	-45670
19.8288	329	369	-45718
19.8388	331	377	-45724
19.8488	326	385	-45736
19.8588	377	391	-45691
19.8688	385	397	-45690
19.8788	358	402	-45722
19.8888	386	405	-45697
19.8988	385	404	-45696
19.9087	383	398	-45693
19.9187	375	391	-45693
19.9287	366	384	-45696
19.9387	342	381	-45717
19.9487	344	379	-45712
19.9587	354	377	-45700
19.9687	373	372	-45677
19.9786	368	366	-45676
19.9886	332	359	-45705
19.9986	308	353	-45722
20.0086	373	348	-45652
20.0186	356	344	-45666
20.0286	345	340	-45673
20.0386	345	337	-45670
20.0485	358	335	-45655
20.0585	340	333	-45671
20.0685	349	331	-45660
20.0785	340	329	-45666
20.0885	342	327	-45663
20.0985	335	326	-45669
20.1085	328	324	-45674
20.1184	312	323	-45689
20.1284	308	322	-45692
20.1384	328	322	-45671
20.1484	330	321	-45668
20.1584	316	320	-45682
20.1684	349	320	-45649
20.1783	327	319	-45670
20.1883	320	319	-45677
20.1983	316	319	-45680
20.2083	322	319	-45674
20.2183	318	319	-45678
20.2283	321	318	-45675
20.2383	337	318	-45659
20.2482	309	319	-45687
20.2582	357	319	-45639
20.2682	348	319	-45649
20.2782	338	319	-45659
20.2882	329	319	-45668
20.2982	339	320	-45659
20.3081	345	320	-45653
20.3181	351	321	-45647
20.3281	335	322	-45664
20.3381	324	323	-45676
20.3481	354	324	-45647
20.3581	333	326	-45670
20.368	356	327	-45649
20.378	316	329	-45690
20.388	342	331	-45666
20.398	343	333	-45668
20.408	333	335	-45679
20.418	343	338	-45672
20.428	367	340	-45651
20.4379	380	343	-45641
20.4479	372	346	-45652
20.4579	364	351	-45664
20.4679	406	357	-45629
20.4779	354	365	-45688
20.4878	372	375	-45680
20.4978	426	382	-45634
20.5078	419	386	-45644
20.5178	408	385	-45655
20.5278	441	380	-45617
20.5378	574	376	-45480
20.5477	449	374	-45603
20.5577	430	377	-45624
20.5677	424	382	-45635
20.5777	433	387	-45631
20.5877	482	389	-45585
20.5977	492	387	-45572
20.6076	446	380	-45611
20.6176	424	371	-45625
20.6276	402	363	-45639
20.6376	399	356	-45635
20.6476	370	351	-45658
20.6576	401	347	-45623
20.6675	404	344	-45618
20.6775	382	341	-45637
20.6875	376	338	-45640
20.6975	378	336	-45636
20.7075	398	334	-45613
20.7174	375	332	-45635
20.7274	386	330	-45622
20.7374	370	329	-45636
20.7474	399	328	-45606
20.7574	384	326	-45620
20.7673	386	325	-45617
20.7773	384	325	-45619
20.7873	395	324	-45607
20.7973	379	324	-45623
20.8073	360	323	-45641
20.8172	363	323	-45638
20.8272	333	323	-45667
20.8372	329	323	-45672
20.8472	372	323	-45629
20.8572	375	324	-45626
20.8671	354	324	-45648
20.8771	386	324	-45616
20.8871	331	325	-45672
20.8971	385	325	-45618
20.9071	360	326	-45643
20.917	365	327	-45639
20.927	352	328	-45653
20.937	318	329	-45689
20.947	366	331	-45643
20.957	381	333	-45629
20.9669	409	334	-45602
20.9769	366	337	-45648
20.9869	377	339	-45640
20.9969	369	342	-45650
21.0069	359	345	-45664
21.0168	374	349	-45652
21.0268	409	353	-45622
21.0368	355	358	-45680
21.0468	373	363	-45667
21.0567	388	368	-45657
21.0667	396	373	-45655
21.0767	404	378	-45651
21.0867	403	384	-45659
21.0967	433	392	-45637
21.1066	446	403	-45635
21.1166	431	419	-45665
21.1266	475	438	-45641
21.1366	487	460	-45650
21.1465	533	476	-45620
21.1565	531	480	-45627
21.1665	504	473	-45647
21.1765	473	458	-45663
21.1865	513	444	-45608
21.1964	477	433	-45633
21.2064	468	426	-45635
21.2164	469	424	-45632
21.2264	412	424	-45690
21.2363	453	427	-45651
21.2463	434	432	-45675
21.2563	427	439	-45689
21.2663	480	448	-45645
21.2762	537	456	-45596
21.2862	515	460	-45623
21.2962	484	460	-45654
21.3062	511	457	-45624
21.3161	496	455	-45637
21.3261	533	459	-45604
21.3361	561	468	-45585
21.3461	554	481	-45604
21.356	587	490	-45580
21.366	539	490	-45628
21.376	549	558	-45687
21.386	553	546	-45671
21.3959	577	536	-45636
21.4059	537	530	-45671
21.4159	507	530	-45700
21.4259	513	530	-45694
21.4358	559	527	-45645
21.4458	552	520	-45646
21.4558	533	511	-45656
21.4658	493	503	-45688
21.4757	470	496	-45704
21.4857	498	492	-45672
21.4957	508	490	-45659
21.5056	460	489	-45707
21.5156	481	489	-45686
21.5256	486	490	-45682
21.5356	463	493	-45707
21.5455	475	495	-45697
21.5555	483	498	-45693
21.5655	452	502	-45728
21.5755	504	508	-45681
21.5854	484	513	-45707
21.5954	517	520	-45682
21.6054	528	528	-45678
21.6153	507	537	-45708
21.6253	535	548	-45690
21.6353	561	559	-45676
21.6453	550	571	-45699
21.6552	576	584	-45686
21.6652	581	599	-45696
21.6752	607	616	-45686
21.6851	592	634	-45720
21.6951	637	655	-45696
21.7051	600	679	-45757
21.715	655	705	-45728
21.725	714	735	-45699
21.735	740	767	-45705
21.745	756	800	-45722
21.7549	777	833	-45734
21.7649	847	870	-45701
21.7749	851	912	-45739
21.7848	967	960	-45671
21.7948	994	1018	-45701
21.8048	1066	1084	-45696
21.8147	1110	1162	-45729
21.8247	1216	1252	-45715
21.8347	1420	1359	-45617
21.8446	1503	1485	-45659
21.8546	1648	1636	-45666
21.8646	1917	1821	-45582
21.8745	2135	2051	-45593
21.8845	2466	2355	-45567
21.8945	3011	2778	-45445
21.9044	3695	3398	-45381
21.9144	4678	4369	-45369
21.9244	6194	5900	-45384
21.9343	8290	8241	-45629
21.9443	11310	11729	-46096
21.9543	15991	16550	-46237
21.9642	22202	22615	-46091
21.9742	29476	29643	-45844
21.9842	36017	36598	-46258
21.9941	40701	41777	-46753
22.0041	42328	43407	-46757
22.0141	38905	40694	-47467
22.024	33578	34881	-46981
22.034	26346	27775	-47106
22.044	19660	20915	-46933
22.0539	14132	15166	-46711
22.0639	9993	10700	-46385
22.0739	7144	7531	-46065
22.0838	5464	5435	-45648
22.0938	4223	4074	-45529
22.1038	3337	3210	-45551
22.1137	2684	2654	-45647
22.1237	2228	2268	-45718
22.1336	1849	1989	-45818
22.1436	1719	1772	-45730
22.1536	1519	1597	-45756
22.1635	1352	1455	-45781
22.1735	1241	1334	-45771
22.1835	1093	1233	-45818
22.1934	1031	1147	-45793
22.2034	965	1073	-45786
22.2133	890	1011	-45798
22.2233	821	957	-45814
22.2333	786	912	-45804
22.2432	775	874	-45777
22.2532	720	842	-45799
22.2631	711	813	-45780
22.2731	663	784	-45799
22.2831	649	753	-45782
22.293	659	724	-45743
22.303	631	698	-45745
22.313	627	677	-45727
22.3229	593	661	-45745
22.3329	602	647	-45723
22.3428	549	633	-45762
22.3528	538	616	-45756
22.3628	503	597	-45772
22.3727	529	577	-45726
22.3827	514	558	-45722
22.3926	513	542	-45707
22.4026	486	528	-45719
22.4125	462	515	-45730
22.4225	430	504	-45751
22.4325	467	494	-45704
22.4424	449	484	-45713
22.4524	475	475	-45678
22.4623	458	467	-45686
22.4723	432	459	-45704
22.4822	415	452	-45714
22.4922	438	445	-45684
22.5022	425	438	-45691
22.5121	402	432	-45708
22.5221	421	427	-45684
22.532	422	422	-45678
22.542	424	417	-45671
22.5519	398	413	-45692
22.5619	400	409	-45686
22.5719	372	405	-45710
22.5818	402	401	-45677
22.5918	382	398	-45694
22.6017	406	395	-45666
22.6117	381	392	-45689
22.6216	367	389	-45700
22.6316	395	387	-45669
22.6415	386	309	-45600
22.6515	379	309	-45608
22.6614	391	309	-45595
22.6714	385	310	-45602
22.6813	382	310	-45605
22.6913	365	310	-45623
22.7013	370	311	-45619
22.7112	381	312	-45609
22.7212	351	313	-45640
22.7311	367	314	-45625
22.7411	351	315	-45642
22.751	366	317	-45628
22.761	380	319	-45616
22.7709	341	320	-45657
22.7809	343	322	-45657
22.7908	329	324	-45673
22.8008	357	326	-45647
22.8107	336	328	-45670
22.8207	359	330	-45649
22.8306	361	333	-45650
22.8406	378	336	-45636
22.8505	375	341	-45644
22.8605	388	349	-45638
22.8704	386	358	-45650
22.8804	392	367	-45653
22.8903	407	373	-45643
22.9003	398	371	-45651
22.9102	413	365	-45629
22.9202	366	355	-45666
22.9301	332	346	-45691
22.9401	373	339	-45644
[truncated: 3,731 more rows]

## Sheet: Figure 3
Figure 3a																				Figure 3b									Figure 3c
0	7.83257e-05	51.7523	0	2.64122e-05	51.7523	0	3.13785e-05	51.7523	0	7.30003e-05	51.7523	0	0.000295682	51.7523	0	0.00021779	51.7523			0	0	0	0	0	0.05175				0	395148000000000	18526600000000
-0.000698925	7.62465e-05	228.088	-0.000651972	2.76307e-05	228.088	-0.000615715	3.08823e-05	228.088	-0.00059782	7.38324e-05	228.088	-0.000141875	0.000337594	228.088	-0.00104	0.000270685	228.088			0.50616	0.20725	0.50616	0.28803	0.50616	0.22809				0.50616	363250000000000	120183000000000
-0.00137	7.68973e-05	424.193	-0.00134	2.70019e-05	424.193	-0.00126	3.03933e-05	424.193	-0.00133	7.7315e-05	424.193	-0.00048785	0.000376866	424.193	-0.00124	0.000235658	424.193			0.92925	0.42157	0.92925	0.45594	0.92925	0.42419				0.92925	473736000000000	111020000000000
-0.00204	7.51879e-05	625.709	-0.00207	2.6385e-05	625.709	-0.00173	3.08644e-05	625.709	-0.00227	7.6392e-05	625.709	-0.000960144	0.000376811	625.709	-0.00245	0.000243538	625.709			1.57805	0.6257	1.57805	0.69251	1.57805	0.62571				1.57805	380897000000000	134784000000000
-0.00251	7.16228e-05	791.037	-0.00254	2.46413e-05	791.037	-0.00195	2.99117e-05	791.037	-0.00302	7.12101e-05	791.037	-0.00173	0.000291489	791.037	-0.0033	0.000443976	791.037			3.20606	0.76474	3.20606	1.09152	3.20606	0.79104				3.20606	706887000000000	142102000000000
-0.00262	6.94848e-05	859.4	-0.00269	2.46392e-05	859.4	-0.00207	2.89956e-05	859.4	-0.00332	7.4599e-05	859.4	-0.00128	0.000315459	859.4	-0.00429	0.00044738	859.4			4.42707	0.81353	4.42707	1.0955	4.42707	0.8594				4.42707	1064330000000000	100530000000000
-0.00273	6.74535e-05	920.852	-0.00281	2.46375e-05	920.852	-0.00217	2.94463e-05	920.852	-0.00351	7.20268e-05	920.852	-0.00195	0.000296718	920.852	-0.005	0.000580157	920.852			5.68198	0.85374	5.68198	1.11911	5.68198	0.92085				5.68198	885738000000000	83274900000000
-0.00283	6.66156e-05	975.373	-0.00293	2.51999e-05	975.373	-0.00226	2.89923e-05	975.373	-0.00369	6.87444e-05	975.373	-0.0017	0.000364386	975.373	-0.00495	0.000519476	975.373			6.93199	0.89028	6.93199	1.23866	6.93199	0.97537				6.93199	1186290000000000	123396000000000
-0.00291	6.5536e-05	1023.04	-0.00301	2.57783e-05	1023.04	-0.00234	2.94436e-05	1023.04	-0.00378	6.795e-05	1023.04	-0.00237	0.000343205	1023.04	-0.00394	0.000765287	1023.04			8.17755	0.91828	8.17755	1.17904	8.17755	1.02304				8.17755	1374220000000000	113663000000000
-0.00299	6.47525e-05	1065.9	-0.00309	2.51976e-05	1065.9	-0.0024	2.99042e-05	1065.9	-0.00391	6.71666e-05	1065.9	-0.00205	0.000293185	1065.9	-0.00473	0.00049259	1065.9			9.42538	0.94302	9.42538	1.3182	9.42538	1.0659				9.42538	1463020000000000	108805000000000
-0.00305	6.39938e-05	1103.73	-0.00316	2.57762e-05	1103.73	-0.00245	2.89892e-05	1103.73	-0.00396	7.03501e-05	1103.73	-0.00266	0.000436359	1103.73	-0.00406	0.00071127	1103.73			10.684	0.96032	10.684	1.44073	10.684	1.10373				10.684	1608590000000000	151953000000000
-0.00309	6.37456e-05	1137.76	-0.0032	2.57757e-05	1137.76	-0.00249	2.99029e-05	1137.76	-0.00403	6.95337e-05	1137.76	-0.00248	0.000330972	1137.76	-0.00482	0.000593194	1137.76			11.9334	0.97667	11.9334	1.50306	11.9334	1.13776				11.9334	1679610000000000	125029000000000
-0.00312	6.37443e-05	1167.22	-0.00324	2.63694e-05	1167.22	-0.00251	2.99025e-05	1167.22	-0.00407	6.87298e-05	1167.22	-0.00217	0.000330048	1167.22	-0.00544	0.000518868	1167.22			13.1765	0.98501	13.1765	1.66543	13.1765	1.16722				13.1765	1879690000000000	138057000000000
-0.00313	6.34999e-05	1193.36	-0.00327	2.63691e-05	1193.36	-0.00252	2.99023e-05	1193.36	-0.00413	6.79365e-05	1193.36	-0.00278	0.000311074	1193.36	-0.0048	0.000980234	1193.36			14.4293	0.99054	14.4293	1.77055	14.4293	1.19336				14.4293	1808160000000000	119054000000000
-0.00316	6.32581e-05	1218.13	-0.00329	2.69767e-05	1218.13	-0.00252	3.03729e-05	1218.13	-0.00415	6.79357e-05	1218.13	-0.00274	0.000282366	1218.13	-0.00489	0.000677134	1218.13			15.6486	0.99404	15.6486	1.89957	15.6486	1.21813				15.6486	2180790000000000	159224000000000
-0.00316	6.42377e-05	1239.98	-0.00331	2.69765e-05	1239.98	-0.00253	3.03728e-05	1239.98	-0.00416	6.71566e-05	1239.98	-0.00285	0.000300595	1239.98	-0.00499	0.000677134	1239.98			16.8785	1.00114	16.8785	1.84131	16.8785	1.23998				16.8785	1902800000000000	159615000000000
-0.00316	6.60574e-05	1260.21	-0.00331	2.75971e-05	1260.21	-0.00253	3.03728e-05	1260.21	-0.00415	6.71571e-05	1260.21	-0.003	0.000331871	1260.21	-0.005	0.00067831	1260.21			18.1402	0.99551	18.1402	2.14984	18.1402	1.26021				18.1402	2059090000000000	131175000000000
-0.00315	6.68765e-05	1274.46	-0.00331	2.82297e-05	1274.46	-0.00251	3.13391e-05	1274.46	-0.00413	6.79366e-05	1274.46	-0.00292	0.000305098	1274.46	-0.005	0.000677134	1274.46			19.3762	0.99442	19.3762	2.09644	19.3762	1.27446				19.3762	2063940000000000	134168000000000
-0.00311	6.88726e-05	1281.39	-0.00327	2.88738e-05	1281.39	-0.00248	3.13396e-05	1281.39	-0.00409	6.63934e-05	1281.39	-0.00314	0.000321315	1281.39	-0.00501	0.000821237	1281.39			20.6019	0.98057	20.6019	2.15863	20.6019	1.28139				20.6019	2192080000000000	184834000000000

## Sheet: Figure 4
Figure 4d					Figure 4f							Figure 4g
0	0	0			0	0.104	0	0.104	0	0.104			0.83276	0.82387	0.83477	0.83253	0.32729	0.32729	0.27829	0.31146	0.27845	0.31193	0.86645	0.86658
1	3265.19	2283.34			0.001	0.154	0	0.154	-0.001	0.154
2	3641.1	3749.03			0.001	0.204	0	0.204	-0.001	0.204
3	3638.43	3748.04			0.001	0.254	0	0.254	-0.002	0.254
4	3268.19	2287.17			0.002	0.304	0	0.304	-0.002	0.304
5	0	0			0.002	0.354	0	0.354	-0.002	0.354
6	3284.76	2298.94			0.002	0.404	0	0.404	-0.003	0.404
7	3629.1	3752.38			0.003	0.454	0	0.454	-0.003	0.454
8	3655.64	3746.05			0.003	0.505	0	0.505	-0.003	0.505
9	3231.17	2277.55			0.003	0.555	0	0.555	-0.003	0.555
10	0	0			0.003	0.605	0	0.605	-0.003	0.605
					0.004	0.655	0	0.655	-0.003	0.655
					0.004	0.705	0	0.705	-0.003	0.705
					0.004	0.755	0	0.755	-0.003	0.755
					0.005	0.805	0	0.805	-0.003	0.805
					0.006	0.855	0	0.855	-0.003	0.855
					0.007	0.906	0	0.906	-0.003	0.906
					0.008	0.956	0	0.956	-0.003	0.956
					0.009	1.006	0	1.006	-0.003	1.006
					0.01	1.056	0	1.056	-0.003	1.056
					0.01	1.106	0	1.106	-0.003	1.106
					0.01	1.156	0	1.156	-0.002	1.156
					0.009	1.206	0	1.206	-0.002	1.206
					0.009	1.256	0	1.256	-0.002	1.256
					0.008	1.307	0	1.307	-0.002	1.307
					0.007	1.357	0	1.357	-0.002	1.357
					0.007	1.407	0	1.407	-0.001	1.407
					0.007	1.457	0	1.457	-0.001	1.457
					0.007	1.507	0	1.507	-0.001	1.507
					0.007	1.557	0	1.557	-0.001	1.557
					0.009	1.607	0	1.607	-0.001	1.607
					0.01	1.657	0	1.657	-0.001	1.657
					0.011	1.708	0	1.708	-0.001	1.708
					0.013	1.758	0	1.758	-0.001	1.758
					0.013	1.808	0	1.808	-0.001	1.808
					0.013	1.858	0	1.858	-0.001	1.858
					0.013	1.908	0	1.908	-0.001	1.908
					0.011	1.958	0	1.958	-0.001	1.958
					0.01	2.008	0	2.008	-0.001	2.008
					0.009	2.058	0	2.058	0	2.058
					0.007	2.109	0	2.109	0	2.109
					0.007	2.159	0	2.159	0	2.159
					0.006	2.209	0	2.209	0	2.209
					0.007	2.259	0	2.259	0	2.259
					0.007	2.309	0	2.309	0	2.309
					0.008	2.359	0	2.359	0	2.359
					0.009	2.409	0	2.409	0	2.409
					0.01	2.459	0	2.459	0	2.459
					0.01	2.51	0	2.51	0	2.51
					0.011	2.56	0	2.56	0	2.56
					0.012	2.61	0	2.61	0	2.61
					0.012	2.66	0	2.66	0	2.66
					0.012	2.71	0	2.71	0	2.71
					0.012	2.76	0	2.76	0	2.76
					0.011	2.81	0	2.81	0	2.81
					0.01	2.86	0	2.86	0	2.86
					0.008	2.911	0	2.911	0	2.911
					0.007	2.961	0	2.961	0	2.961
					0.006	3.011	0	3.011	0	3.011
					0.006	3.061	0	3.061	0	3.061
					0.007	3.111	0	3.111	0	3.111
					0.008	3.161	0	3.161	0	3.161
					0.009	3.211	0	3.211	0	3.211
					0.01	3.261	0	3.261	0	3.261
					0.01	3.312	0	3.312	0	3.312
					0.01	3.362	0	3.362	0	3.362
					0.01	3.412	0	3.412	0	3.412
					0.009	3.462	0	3.462	0	3.462
					0.008	3.512	0	3.512	0	3.512
					0.008	3.562	0	3.562	0	3.562
					0.008	3.612	0	3.612	0	3.612
					0.009	3.662	0	3.662	0	3.662
					0.01	3.713	0	3.713	0.001	3.713
					0.011	3.763	0	3.763	0.001	3.763
					0.011	3.813	0	3.813	0.001	3.813
					0.011	3.863	0	3.863	0	3.863
					0.011	3.913	0	3.913	0	3.913
					0.011	3.963	0	3.963	0	3.963
					0.013	4.013	0	4.013	0	4.013
					0.015	4.063	0	4.063	0	4.063
					0.017	4.114	0	4.114	0	4.114
					0.019	4.164	0	4.164	-0.001	4.164
					0.02	4.214	0	4.214	-0.001	4.214
					0.02	4.264	0	4.264	-0.001	4.264
					0.018	4.314	0	4.314	-0.001	4.314
					0.015	4.364	0	4.364	0	4.364
					0.013	4.414	0	4.414	0	4.414
					0.012	4.464	0	4.464	0	4.464
					0.012	4.515	0	4.515	0	4.515
					0.013	4.565	0	4.565	0	4.565
					0.016	4.615	0	4.615	0	4.615
					0.018	4.665	0	4.665	-0.001	4.665
					0.02	4.715	0	4.715	-0.001	4.715
					0.02	4.765	0	4.765	-0.002	4.765
					0.019	4.815	0	4.815	-0.004	4.815
					0.018	4.865	0	4.865	-0.005	4.865
					0.017	4.916	-0.001	4.916	-0.007	4.916
					0.017	4.966	-0.001	4.966	-0.009	4.966
					0.019	5.016	-0.001	5.016	-0.01	5.016
					0.022	5.066	-0.001	5.066	-0.01	5.066
					0.027	5.116	-0.002	5.116	-0.01	5.116
					0.031	5.166	-0.002	5.166	-0.01	5.166
					0.034	5.216	-0.002	5.216	-0.011	5.216
					0.035	5.266	-0.002	5.266	-0.012	5.266
					0.035	5.317	-0.002	5.317	-0.013	5.317
					0.034	5.367	-0.002	5.367	-0.014	5.367
					0.033	5.417	-0.001	5.417	-0.015	5.417
					0.031	5.467	-0.001	5.467	-0.015	5.467
					0.029	5.517	-0.001	5.517	-0.015	5.517
					0.027	5.567	-0.001	5.567	-0.014	5.567
					0.026	5.617	-0.001	5.617	-0.012	5.617
					0.026	5.667	-0.001	5.667	-0.01	5.667
					0.026	5.718	-0.002	5.718	-0.008	5.718
					0.028	5.768	-0.002	5.768	-0.006	5.768
					0.03	5.818	-0.003	5.818	-0.006	5.818
					0.033	5.868	-0.003	5.868	-0.007	5.868
					0.035	5.918	-0.004	5.918	-0.008	5.918
					0.036	5.968	-0.004	5.968	-0.011	5.968
					0.036	6.018	-0.003	6.018	-0.014	6.018
					0.037	6.068	-0.002	6.068	-0.016	6.068
					0.037	6.119	-0.002	6.119	-0.018	6.119
					0.04	6.169	-0.001	6.169	-0.018	6.169
					0.044	6.219	0	6.219	-0.018	6.219
					0.05	6.269	0	6.269	-0.018	6.269
					0.058	6.319	0.001	6.319	-0.017	6.319
					0.065	6.369	0.001	6.369	-0.016	6.369
					0.072	6.419	0.002	6.419	-0.015	6.419
					0.078	6.469	0.002	6.469	-0.013	6.469
					0.083	6.52	0.003	6.52	-0.012	6.52
					0.088	6.57	0.004	6.57	-0.009	6.57
					0.095	6.62	0.004	6.62	-0.007	6.62
					0.103	6.67	0.004	6.67	-0.004	6.67
					0.112	6.72	0.005	6.72	-0.001	6.72
					0.119	6.77	0.005	6.77	0	6.77
					0.124	6.82	0.006	6.82	0.001	6.82
					0.123	6.87	0.006	6.87	0.002	6.87
					0.116	6.921	0.005	6.921	0.003	6.921
					0.106	6.971	0.005	6.971	0.004	6.971
					0.094	7.021	0.004	7.021	0.007	7.021
					0.083	7.071	0.004	7.071	0.01	7.071
					0.072	7.121	0.005	7.121	0.015	7.121
					0.064	7.171	0.006	7.171	0.02	7.171
					0.057	7.221	0.009	7.221	0.025	7.221
					0.053	7.271	0.012	7.271	0.03	7.271
					0.049	7.322	0.017	7.322	0.034	7.322
					0.046	7.372	0.023	7.372	0.04	7.372
					0.043	7.422	0.031	7.422	0.05	7.422
					0.04	7.472	0.039	7.472	0.065	7.472
					0.038	7.522	0.048	7.522	0.087	7.522
					0.036	7.572	0.056	7.572	0.114	7.572
					0.034	7.622	0.064	7.622	0.146	7.622
					0.034	7.672	0.07	7.672	0.178	7.672
					0.034	7.723	0.074	7.723	0.207	7.723
					0.033	7.773	0.077	7.773	0.23	7.773
					0.032	7.823	0.08	7.823	0.245	7.823
					0.029	7.873	0.08	7.873	0.25	7.873
					0.024	7.923	0.079	7.923	0.248	7.923
					0.018	7.973	0.075	7.973	0.239	7.973
					0.01	8.023	0.068	8.023	0.226	8.023
					0.001	8.073	0.059	8.073	0.211	8.073
					-0.005	8.124	0.049	8.124	0.194	8.124
					-0.011	8.174	0.038	8.174	0.176	8.174
					-0.016	8.224	0.029	8.224	0.159	8.224
					-0.018	8.274	0.022	8.274	0.144	8.274
					-0.018	8.324	0.017	8.324	0.131	8.324
					-0.016	8.374	0.014	8.374	0.123	8.374
					-0.013	8.424	0.012	8.424	0.12	8.424
					-0.009	8.474	0.011	8.474	0.121	8.474
					-0.005	8.525	0.01	8.525	0.124	8.525
					-0.001	8.575	0.009	8.575	0.126	8.575
					0	8.625	0.008	8.625	0.125	8.625
					0.001	8.675	0.008	8.675	0.123	8.675
					0.001	8.725	0.007	8.725	0.122	8.725
					0.001	8.775	0.006	8.775	0.123	8.775
					0.001	8.825	0.005	8.825	0.128	8.825
					0.001	8.875	0.003	8.875	0.136	8.875
					0.001	8.926	0.001	8.926	0.143	8.926
					0.001	8.976	0	8.976	0.145	8.976
					0.001	9.026	-0.002	9.026	0.141	9.026
					0.001	9.076	-0.004	9.076	0.13	9.076
					0	9.126	-0.005	9.126	0.115	9.126
					0	9.176	-0.006	9.176	0.1	9.176
					0	9.226	-0.005	9.226	0.088	9.226
					0.001	9.276	-0.005	9.276	0.08	9.276
					0.001	9.327	-0.004	9.327	0.077	9.327
					0.002	9.377	-0.002	9.377	0.077	9.377
					0.001	9.427	-0.001	9.427	0.082	9.427
					0.001	9.477	0	9.477	0.089	9.477
					0	9.527	0	9.527	0.097	9.527
					-0.001	9.577	0	9.577	0.106	9.577
					-0.002	9.627	0	9.627	0.116	9.627
					-0.004	9.677	-0.001	9.677	0.127	9.677
					-0.006	9.728	-0.003	9.728	0.14	9.728
					-0.008	9.778	-0.004	9.778	0.157	9.778
					-0.01	9.828	-0.004	9.828	0.176	9.828
					-0.011	9.878	-0.004	9.878	0.199	9.878
					-0.013	9.928	-0.003	9.928	0.22	9.928
					-0.015	9.978	-0.002	9.978	0.238	9.978
					-0.018	10.028	-0.002	10.028	0.251	10.028
					-0.02	10.078	-0.001	10.078	0.256	10.078
					-0.023	10.129	-0.002	10.129	0.252	10.129
					-0.026	10.179	-0.003	10.179	0.241	10.179
					-0.029	10.229	-0.004	10.229	0.222	10.229
					-0.032	10.279	-0.005	10.279	0.196	10.279
					-0.035	10.329	-0.006	10.329	0.167	10.329
					-0.037	10.379	-0.006	10.379	0.136	10.379
					-0.038	10.429	-0.007	10.429	0.105	10.429
					-0.038	10.479	-0.006	10.479	0.074	10.479
					-0.037	10.53	-0.006	10.53	0.044	10.53
					-0.036	10.58	-0.006	10.58	0.016	10.58
					-0.034	10.63	-0.006	10.63	-0.007	10.63
					-0.033	10.68	-0.006	10.68	-0.026	10.68
					-0.032	10.73	-0.006	10.73	-0.04	10.73
					-0.032	10.78	-0.007	10.78	-0.049	10.78
					-0.033	10.83	-0.007	10.83	-0.054	10.83
					-0.035	10.88	-0.008	10.88	-0.058	10.88
					-0.038	10.931	-0.009	10.931	-0.065	10.931
					-0.041	10.981	-0.011	10.981	-0.076	10.981
					-0.045	11.031	-0.013	11.031	-0.092	11.031
					-0.049	11.081	-0.016	11.081	-0.112	11.081
					-0.052	11.131	-0.019	11.131	-0.136	11.131
					-0.054	11.181	-0.022	11.181	-0.159	11.181
					-0.055	11.231	-0.025	11.231	-0.181	11.231
					-0.054	11.281	-0.028	11.281	-0.2	11.281
					-0.052	11.332	-0.031	11.332	-0.217	11.332
					-0.049	11.382	-0.033	11.382	-0.232	11.382
					-0.045	11.432	-0.035	11.432	-0.244	11.432
					-0.041	11.482	-0.037	11.482	-0.253	11.482
					-0.036	11.532	-0.037	11.532	-0.257	11.532
					-0.031	11.582	-0.036	11.582	-0.256	11.582
					-0.026	11.632	-0.034	11.632	-0.253	11.632
					-0.022	11.682	-0.031	11.682	-0.252	11.682
					-0.019	11.733	-0.028	11.733	-0.255	11.733
					-0.016	11.783	-0.024	11.783	-0.264	11.783
					-0.014	11.833	-0.022	11.833	-0.278	11.833
					-0.012	11.883	-0.022	11.883	-0.294	11.883
					-0.011	11.933	-0.023	11.933	-0.307	11.933
					-0.011	11.983	-0.025	11.983	-0.315	11.983
					-0.011	12.033	-0.026	12.033	-0.317	12.033
					-0.012	12.083	-0.027	12.083	-0.314	12.083
					-0.014	12.134	-0.026	12.134	-0.306	12.134
					-0.015	12.184	-0.023	12.184	-0.293	12.184
					-0.017	12.234	-0.02	12.234	-0.277	12.234
					-0.019	12.284	-0.018	12.284	-0.256	12.284
					-0.02	12.334	-0.015	12.334	-0.234	12.334
					-0.022	12.384	-0.014	12.384	-0.21	12.384
					-0.022	12.434	-0.013	12.434	-0.187	12.434
					-0.022	12.484	-0.011	12.484	-0.167	12.484
					-0.022	12.535	-0.01	12.535	-0.15	12.535
					-0.021	12.585	-0.009	12.585	-0.137	12.585
					-0.019	12.635	-0.007	12.635	-0.125	12.635
					-0.018	12.685	-0.006	12.685	-0.116	12.685
					-0.018	12.735	-0.006	12.735	-0.109	12.735
					-0.017	12.785	-0.006	12.785	-0.102	12.785
					-0.016	12.835	-0.006	12.835	-0.095	12.835
					-0.016	12.885	-0.006	12.885	-0.087	12.885
					-0.015	12.936	-0.007	12.936	-0.078	12.936
					-0.015	12.986	-0.007	12.986	-0.068	12.986
					-0.015	13.036	-0.007	13.036	-0.059	13.036
					-0.015	13.086	-0.007	13.086	-0.051	13.086
					-0.017	13.136	-0.007	13.136	-0.044	13.136
					-0.018	13.186	-0.007	13.186	-0.039	13.186
					-0.021	13.236	-0.007	13.236	-0.036	13.236
					-0.023	13.286	-0.007	13.286	-0.033	13.286
					-0.025	13.337	-0.007	13.337	-0.03	13.337
					-0.026	13.387	-0.006	13.387	-0.027	13.387
					-0.027	13.437	-0.006	13.437	-0.025	13.437
					-0.028	13.487	-0.006	13.487	-0.023	13.487
					-0.028	13.537	-0.006	13.537	-0.022	13.537
					-0.028	13.587	-0.006	13.587	-0.022	13.587
					-0.026	13.637	-0.006	13.637	-0.021	13.637
					-0.025	13.687	-0.006	13.687	-0.021	13.687
					-0.023	13.738	-0.006	13.738	-0.02	13.738
					-0.021	13.788	-0.005	13.788	-0.018	13.788
					-0.021	13.838	-0.005	13.838	-0.016	13.838
					-0.02	13.888	-0.005	13.888	-0.014	13.888
					-0.02	13.938	-0.004	13.938	-0.013	13.938
					-0.02	13.988	-0.004	13.988	-0.011	13.988
					-0.019	14.038	-0.003	14.038	-0.011	14.038
					-0.018	14.088	-0.002	14.088	-0.011	14.088
					-0.018	14.139	-0.002	14.139	-0.011	14.139
					-0.017	14.189	-0.002	14.189	-0.011	14.189
					-0.016	14.239	-0.002	14.239	-0.012	14.239
					-0.015	14.289	-0.002	14.289	-0.012	14.289
					-0.015	14.339	-0.002	14.339	-0.012	14.339
					-0.014	14.389	-0.001	14.389	-0.012	14.389
					-0.014	14.439	-0.001	14.439	-0.011	14.439
					-0.015	14.489	-0.001	14.489	-0.011	14.489
					-0.016	14.54	-0.001	14.54	-0.01	14.54
					-0.017	14.59	-0.001	14.59	-0.009	14.59
					-0.017	14.64	-0.001	14.64	-0.009	14.64
					-0.017	14.69	-0.001	14.69	-0.008	14.69
					-0.016	14.74	-0.001	14.74	-0.007	14.74
					-0.016	14.79	-0.001	14.79	-0.006	14.79
					-0.016	14.84	-0.001	14.84	-0.006	14.84
					-0.017	14.89	-0.001	14.89	-0.006	14.89
					-0.018	14.941	-0.001	14.941	-0.005	14.941
					-0.02	14.991	-0.002	14.991	-0.005	14.991
					-0.022	15.041	-0.002	15.041	-0.006	15.041
					-0.024	15.091	-0.002	15.091	-0.006	15.091
					-0.025	15.141	-0.002	15.141	-0.007	15.141
					-0.026	15.191	-0.003	15.191	-0.008	15.191
					-0.026	15.241	-0.003	15.241	-0.008	15.241
					-0.027	15.292	-0.003	15.292	-0.009	15.292
					-0.029	15.342	-0.003	15.342	-0.009	15.342
					-0.03	15.392	-0.003	15.392	-0.009	15.392
					-0.031	15.442	-0.002	15.442	-0.008	15.442
					-0.031	15.492	-0.002	15.492	-0.008	15.492
					-0.031	15.542	-0.002	15.542	-0.008	15.542
					-0.029	15.592	-0.001	15.592	-0.008	15.592
					-0.027	15.642	-0.001	15.642	-0.008	15.642
					-0.025	15.693	-0.001	15.693	-0.008	15.693
					-0.024	15.743	-0.001	15.743	-0.008	15.743
					-0.024	15.793	-0.001	15.793	-0.008	15.793
					-0.025	15.843	-0.001	15.843	-0.008	15.843
					-0.027	15.893	-0.001	15.893	-0.007	15.893
					-0.03	15.943	-0.001	15.943	-0.006	15.943
					-0.034	15.993	-0.001	15.993	-0.005	15.993
					-0.037	16.043	-0.001	16.043	-0.004	16.043
					-0.041	16.094	-0.001	16.094	-0.002	16.094
					-0.045	16.144	-0.001	16.144	-0.001	16.144
					-0.049	16.194	0	16.194	0	16.194
					-0.055	16.244	0	16.244	0.001	16.244
					-0.061	16.294	0	16.294	0.003	16.294
					-0.066	16.344	0	16.344	0.004	16.344
					-0.07	16.394	0	16.394	0.005	16.394
					-0.069	16.444	0	16.444	0.007	16.444
					-0.064	16.495	0	16.495	0.008	16.495
					-0.056	16.545	0	16.545	0.008	16.545
					-0.045	16.595	0	16.595	0.009	16.595
					-0.034	16.645	0	16.645	0.009	16.645
					-0.025	16.695	0	16.695	0.009	16.695
					-0.017	16.745	0	16.745	0.008	16.745
					-0.012	16.795	0	16.795	0.008	16.795
					-0.011	16.845	0	16.845	0.008	16.845
					-0.013	16.896	0	16.896	0.008	16.896
					-0.017	16.946	0	16.946	0.008	16.946
					-0.023	16.996	0	16.996	0.009	16.996
					-0.027	17.046	0	17.046	0.01	17.046
					-0.03	17.096	0	17.096	0.011	17.096
					-0.028	17.146	0	17.146	0.012	17.146
					-0.023	17.196	0	17.196	0.014	17.196
					-0.015	17.246	0	17.246	0.016	17.246
					-0.008	17.297	0	17.297	0.017	17.297
					-0.002	17.347	0	17.347	0.018	17.347
					0	17.397	0	17.397	0.017	17.397
					-0.001	17.447	0	17.447	0.017	17.447
					-0.003	17.497	0	17.497	0.015	17.497
					-0.006	17.547	0	17.547	0.014	17.547
					-0.007	17.597	0	17.597	0.012	17.597
					-0.007	17.647	0	17.647	0.01	17.647
					-0.007	17.698	0	17.698	0.009	17.698
					-0.007	17.748	0	17.748	0.007	17.748
					-0.007	17.798	0	17.798	0.006	17.798
					-0.007	17.848	0	17.848	0.004	17.848
					-0.006	17.898	0	17.898	0.003	17.898
					-0.005	17.948	0	17.948	0.002	17.948
					-0.002	17.998	0	17.998	0.002	17.998
					0	18.048	0	18.048	0.001	18.048
					0.001	18.099	0	18.099	0	18.099
					0.002	18.149	0	18.149	0	18.149
					0.002	18.199	0	18.199	0	18.199
					0.002	18.249	0	18.249	0	18.249
					0.003	18.299	0	18.299	0	18.299
					0.004	18.349	0	18.349	0	18.349
					0.004	18.399	0	18.399	0	18.399
					0.005	18.449	0	18.449	0	18.449
					0.006	18.5	0	18.5	0.001	18.5
					0.007	18.55	0	18.55	0.001	18.55
					0.007	18.6	0	18.6	0.001	18.6
					0.007	18.65	0	18.65	0.001	18.65
					0.006	18.7	0	18.7	0.001	18.7
					0.006	18.75	0	18.75	0.001	18.75
					0.006	18.8	0	18.8	0.001	18.8
					0.006	18.85	0	18.85	0.001	18.85
					0.005	18.901	0	18.901	0	18.901
					0.005	18.951	0	18.951	0	18.951
					0.004	19.001	0	19.001	0	19.001
					0.003	19.051	0	19.051	0	19.051
					0.002	19.101	0	19.101	0	19.101
					0.001	19.151	0	19.151	0	19.151
					0.001	19.201	0	19.201	0	19.201
					0	19.251	0	19.251	0	19.251
					0	19.302	0	19.302	0	19.302
					0	19.352	0	19.352	0	19.352
					0	19.402	0	19.402	0	19.402
					0	19.452	0	19.452	0	19.452
					0	19.502	0	19.502	0	19.502
					0	19.552	0	19.552	0	19.552
					0	19.602	0	19.602	0	19.602
					0	19.652	0	19.652	0	19.652
					0	19.703	0	19.703	0	19.703
					0	19.753	0	19.753	0	19.753
					0	19.803	0	19.803	0	19.803
					0	19.853	0	19.853	0	19.853
					0	19.903	0	19.903	0	19.903
					0	19.953	0	19.953	0	19.953
					0	20.003	0	20.003	0	20.003
					0	20.053	0	20.053	0	20.053
					0	20.104	0	20.104	0	20.104
					0	20.154	0	20.154	0	20.154
					0	20.154	0	20.154	0	20.154
							#	End	#	End
							#	End	#	End

## Sheet: Figure S1
-115.148			-3.85513e-05	-3.82096e-05	-115.285	-4.36891e-05	-3.79207e-05	-3.81813e-05	-3.8837e-05	200.15	0	0	0	0	0	-115.065	-3.70553e-05	-4.05824e-05	-3.69039e-05	-3.66236e-05
-114.148			-3.83589e-05	-3.75576e-05	-114.285	-4.34895e-05	-3.76848e-05	-3.74407e-05	-3.81965e-05	200.65	4.78327e-07	1.16432e-06	1.47803e-06	1.6597e-06	1.05167e-06	-114.065	-3.62527e-05	-3.88466e-05	-3.74326e-05	-3.63845e-05
-113.148			-3.84224e-05	-3.77202e-05	-113.285	-4.33089e-05	-3.74078e-05	-3.76797e-05	-3.83906e-05	201.15	4.90615e-07	2.39908e-06	2.38644e-06	3.84904e-06	2.14687e-06	-113.065	-3.57204e-05	-3.75537e-05	-3.70835e-05	-3.65064e-05
-112.148			-3.84291e-05	-3.80724e-05	-112.285	-4.31356e-05	-3.70812e-05	-3.69863e-05	-3.89805e-05	201.65	7.89213e-07	3.46429e-06	4.12216e-06	6.14592e-06	2.81949e-06	-112.065	-3.45944e-05	-3.6129e-05	-3.6564e-05	-3.63468e-05
-111.148			-3.82813e-05	-3.79692e-05	-111.285	-4.29141e-05	-3.68514e-05	-3.64862e-05	-3.94107e-05	202.15	8.11042e-07	4.32457e-06	5.47504e-06	8.19534e-06	3.7539e-06	-111.065	-3.37048e-05	-3.47062e-05	-3.65701e-05	-3.60609e-05
-110.148	-3.8315e-05	-3.85096e-05	-3.80723e-05	-3.76857e-05	-110.285	-4.19937e-05	-3.62583e-05	-3.59751e-05	-4.00461e-05	202.65	1.11236e-06	5.38763e-06	6.83731e-06	9.99326e-06	4.64965e-06	-110.065	-3.18755e-05	-3.27429e-05	-3.56643e-05	-3.58557e-05
-109.148	-3.8315e-05	-3.85096e-05	-3.79197e-05	-3.73373e-05	-109.285	-4.1993e-05	-3.57106e-05	-3.54552e-05	-4.01057e-05	203.15	1.65845e-06	6.48019e-06	7.80087e-06	1.24598e-05	5.38515e-06	-109.065	-3.02496e-05	-3.09766e-05	-3.44687e-05	-3.52618e-05
-108.148	-3.8315e-05	-3.85096e-05	-3.76541e-05	-3.69292e-05	-108.285	-4.10097e-05	-3.50449e-05	-3.44399e-05	-4.05359e-05	203.65	1.99889e-06	7.31377e-06	9.34584e-06	1.43165e-05	6.07609e-06	-108.065	-2.94481e-05	-2.93304e-05	-3.31217e-05	-3.46019e-05
-107.148	-4.01819e-05	-3.99099e-05	-3.71931e-05	-3.64589e-05	-107.285	-4.11119e-05	-3.43958e-05	-3.34317e-05	-4.03275e-05	204.15	2.1697e-06	8.31892e-06	1.06036e-05	1.61615e-05	6.68207e-06	-107.065	-2.85526e-05	-2.6221e-05	-3.22212e-05	-3.37098e-05
-106.148	-4.10213e-05	-4.08041e-05	-3.67997e-05	-3.62088e-05	-106.285	-3.97506e-05	-3.32842e-05	-3.27817e-05	-4.11712e-05	204.65	2.3106e-06	9.19254e-06	1.20069e-05	1.81588e-05	7.21938e-06	-106.065	-2.64205e-05	-2.43742e-05	-3.05433e-05	-3.28305e-05
-105.148	-4.11989e-05	-4.09335e-05	-3.66396e-05	-3.57781e-05	-105.285	-3.89688e-05	-3.2488e-05	-3.15683e-05	-4.1483e-05	205.15	2.50327e-06	1.04453e-05	1.32225e-05	2.045e-05	7.97075e-06	-105.065	-2.38906e-05	-2.16753e-05	-2.89715e-05	-3.20127e-05
-104.148	-4.11186e-05	-4.07942e-05	-3.60702e-05	-3.54054e-05	-104.285	-3.79785e-05	-3.1282e-05	-3.03817e-05	-4.21173e-05	205.65	2.64306e-06	1.14409e-05	1.45342e-05	2.25295e-05	8.85397e-06	-104.065	-2.13408e-05	-1.91669e-05	-2.76735e-05	-3.12903e-05
-103.148	-4.12838e-05	-4.08722e-05	-3.60106e-05	-3.51712e-05	-103.285	-3.70202e-05	-3.03615e-05	-2.94256e-05	-4.25967e-05	206.15	2.92989e-06	1.22852e-05	1.60034e-05	2.43504e-05	9.7179e-06	-103.065	-1.85526e-05	-1.68137e-05	-2.61514e-05	-3.05174e-05
-102.148	-4.16898e-05	-4.11573e-05	-3.58989e-05	-3.50392e-05	-102.285	-3.57887e-05	-2.96045e-05	-2.88878e-05	-4.37554e-05	206.65	2.77108e-06	1.32026e-05	1.72973e-05	2.61358e-05	1.06752e-05	-102.065	-1.61946e-05	-1.45646e-05	-2.43951e-05	-2.96536e-05
-101.148	-4.16064e-05	-4.13273e-05	-3.59165e-05	-3.4655e-05	-101.285	-3.5253e-05	-2.83957e-05	-2.78868e-05	-4.44282e-05	207.15	2.95149e-06	1.41548e-05	1.88633e-05	2.81765e-05	1.12649e-05	-101.065	-7.8529e-06	-1.28227e-05	-2.24794e-05	-2.8503e-05
-100.148	-4.22142e-05	-4.13608e-05	-3.59305e-05	-3.4983e-05	-100.285	-3.4686e-05	-2.75181e-05	-2.71789e-05	-4.53289e-05	207.65	2.74503e-06	1.5144e-05	2.01892e-05	3.02169e-05	1.17466e-05	-100.065	-5.02227e-06	-9.79279e-06	-2.137e-05	-2.77614e-05
-99.148	-4.24685e-05	-4.10206e-05	-3.6417e-05	-3.51993e-05	-99.285	-3.41759e-05	-2.67384e-05	-2.68925e-05	-4.68122e-05	208.15	2.85785e-06	1.59274e-05	2.14596e-05	3.20849e-05	1.26434e-05	-99.065	-3.28312e-06	-7.17651e-06	-2.04799e-05	-2.71141e-05
-98.148	-4.26851e-05	-4.09809e-05	-3.67591e-05	-3.543e-05	-98.285	-3.31003e-05	-2.56605e-05	-2.58888e-05	-4.78423e-05	208.65	2.74974e-06	1.70036e-05	2.27674e-05	3.42332e-05	1.3407e-05	-98.065	-3.06993e-06	-5.88886e-06	-1.90719e-05	-2.60972e-05
-97.148	-4.31215e-05	-4.08377e-05	-3.75569e-05	-3.58537e-05	-97.285	-3.26483e-05	-2.45936e-05	-2.5512e-05	-4.92564e-05	209.15	2.88743e-06	1.76786e-05	2.43129e-05	3.61362e-05	1.55793e-05	-97.065	2.1754e-06	-3.51662e-06	-1.75703e-05	-2.54808e-05
-96.148	-4.35571e-05	-4.08555e-05	-3.81765e-05	-3.68214e-05	-96.285	-3.18786e-05	-2.39972e-05	-2.47831e-05	-5.03246e-05	209.65	2.91677e-06	1.85433e-05	2.56256e-05	3.80048e-05	1.60904e-05	-96.065	4.83937e-06	-1.50106e-06	-1.66103e-05	-2.48415e-05
-95.148	-4.44046e-05	-4.08859e-05	-3.90383e-05	-3.82351e-05	-95.285	-3.0763e-05	-2.29672e-05	-2.45595e-05	-5.17172e-05	210.15	2.55332e-06	1.94588e-05	2.68876e-05	3.99801e-05	1.68584e-05	-95.065	6.54664e-06	-6.39424e-08	-1.53035e-05	-2.39434e-05
-94.148	-4.49485e-05	-4.08566e-05	-4.05298e-05	-3.93755e-05	-94.285	-3.06592e-05	-2.20679e-05	-2.37216e-05	-5.36705e-05	210.65	2.80761e-06	2.02208e-05	2.80671e-05	4.19874e-05	1.7599e-05	-94.065	8.6418e-06	1.73473e-06	-1.34925e-05	-2.32979e-05
-93.148	-4.62439e-05	-4.1152e-05	-4.2098e-05	-4.1112e-05	-93.285	-2.94406e-05	-2.1048e-05	-2.3132e-05	-5.5259e-05	211.15	2.37977e-06	2.1016e-05	2.95959e-05	4.38983e-05	1.80469e-05	-93.065	1.00373e-05	3.43355e-06	-1.24023e-05	-2.26479e-05
-92.148	-4.7236e-05	-4.13366e-05	-4.3836e-05	-4.3358e-05	-92.285	-2.88826e-05	-2.00892e-05	-2.27102e-05	-5.69595e-05	211.65	2.31557e-06	2.19349e-05	3.08469e-05	4.60553e-05	1.88228e-05	-92.065	1.31541e-05	5.33759e-06	-1.08182e-05	-2.1947e-05
-91.148	-4.88289e-05	-4.18556e-05	-4.65024e-05	-4.56241e-05	-91.285	-2.86789e-05	-1.91646e-05	-2.20944e-05	-5.86252e-05	212.15	2.1749e-06	2.25722e-05	3.19471e-05	4.78077e-05	1.92711e-05	-91.065	1.53778e-05	6.88055e-06	-9.66652e-06	-2.1363e-05
-90.148	-5.05793e-05	-4.22258e-05	-4.87528e-05	-4.82384e-05	-90.285	-2.73819e-05	-1.79428e-05	-2.19276e-05	-6.07506e-05	212.65	1.93005e-06	2.37812e-05	3.32335e-05	5.01862e-05	2.03207e-05	-90.065	1.73811e-05	9.155e-06	-8.24748e-06	-2.05864e-05
-89.148	-5.24448e-05	-4.29084e-05	-5.21062e-05	-5.17686e-05	-89.285	-2.67144e-05	-1.6856e-05	-2.13138e-05	-6.297e-05	213.15	2.19159e-06	2.46746e-05	3.45745e-05	5.20449e-05	2.12399e-05	-89.065	1.98656e-05	1.10924e-05	-7.53688e-06	-1.99707e-05
-88.148	-5.49725e-05	-4.37854e-05	-5.6112e-05	-5.5679e-05	-88.285	-2.62493e-05	-1.58972e-05	-2.09816e-05	-6.50543e-05	213.65	2.01006e-06	2.55808e-05	3.56599e-05	5.41689e-05	2.20949e-05	-88.065	2.21195e-05	1.29718e-05	-5.77932e-06	-1.94864e-05
-87.148	-5.79279e-05	-4.51307e-05	-6.07373e-05	-6.07639e-05	-87.285	-2.55328e-05	-1.46808e-05	-2.07019e-05	-6.78192e-05	214.15	1.76752e-06	2.6301e-05	3.72111e-05	5.59514e-05	2.26681e-05	-87.065	2.45466e-05	1.44958e-05	-4.82049e-06	-1.88332e-05
-86.148	-6.07579e-05	-4.63404e-05	-6.61186e-05	-6.6484e-05	-86.285	-2.4745e-05	-1.3422e-05	-2.05745e-05	-7.08921e-05	214.65	1.57393e-06	2.72573e-05	3.78796e-05	5.77184e-05	2.324e-05	-86.065	2.58394e-05	1.62246e-05	-3.01302e-06	-1.81923e-05
-85.148	-6.44451e-05	-4.75228e-05	-7.2707e-05	-7.30294e-05	-85.285	-2.39402e-05	-1.21975e-05	-2.04704e-05	-7.35155e-05	215.15	1.63928e-06	2.80518e-05	3.94022e-05	5.96353e-05	2.40229e-05	-85.065	2.81754e-05	1.80887e-05	-2.24069e-06	-1.78279e-05
-84.148	-6.81208e-05	-4.94153e-05	-8.0463e-05	-8.06613e-05	-84.285	-2.37111e-05	-1.07495e-05	-2.05788e-05	-7.69068e-05	215.65	1.46686e-06	2.9016e-05	4.04463e-05	6.16735e-05	2.42336e-05	-84.065	3.06993e-05	2.01644e-05	-3.8722e-07	-1.71762e-05
-83.148	-7.23345e-05	-5.16271e-05	-8.95523e-05	-8.91838e-05	-83.285	-2.28613e-05	-9.56341e-06	-2.03356e-05	-8.03838e-05	216.15	1.30094e-06	2.96874e-05	4.17601e-05	6.33551e-05	2.53984e-05	-83.065	3.28312e-05	2.19084e-05	2.52511e-07	-1.69652e-05
-82.148	-7.69793e-05	-5.43e-05	-0.000100522	-9.94278e-05	-82.285	-2.19666e-05	-7.8067e-06	-2.07526e-05	-8.46731e-05	216.65	1.17478e-06	3.08388e-05	4.32781e-05	6.58119e-05	2.57289e-05	-82.065	3.56296e-05	2.3456e-05	1.4796e-06	-1.64787e-05
-81.148	-8.25685e-05	-5.74536e-05	-0.000113257	-0.00011054	-81.285	-2.18231e-05	-6.67397e-06	-2.06925e-05	-8.87682e-05	217.15	1.17343e-06	3.17393e-05	4.40726e-05	6.75847e-05	2.6456e-05	-81.065	3.84597e-05	2.56427e-05	2.56551e-06	-1.62605e-05
-80.148	-8.82742e-05	-6.16037e-05	-0.000127834	-0.000122925	-80.285	-2.13221e-05	-4.835e-06	-2.07251e-05	-9.35777e-05	217.65	1.0486e-06	3.30327e-05	4.56554e-05	6.97453e-05	2.72907e-05	-80.065	4.04865e-05	2.71971e-05	3.21522e-06	-1.62781e-05
-79.148	-9.51204e-05	-6.62919e-05	-0.000144074	-0.000136357	-79.285	-2.06579e-05	-3.45514e-06	-2.11856e-05	-9.86975e-05	218.15	6.1699e-07	3.36432e-05	4.67062e-05	7.15522e-05	2.78669e-05	-79.065	4.26624e-05	2.90343e-05	3.82271e-06	-1.6029e-05
-78.148	-0.000101621	-7.26564e-05	-0.000161513	-0.000150954	-78.285	-2.05474e-05	-1.90243e-06	-2.16671e-05	-0.000104397	218.65	4.43197e-07	3.48919e-05	4.8025e-05	7.38513e-05	2.86664e-05	-78.065	4.49083e-05	3.0451e-05	5.23094e-06	-1.60364e-05
-77.148	-0.000110268	-7.965e-05	-0.000181695	-0.000166752	-77.285	-2.03722e-05	-5.58666e-07	-2.21308e-05	-0.000110949	219.15	4.02903e-07	3.57104e-05	4.93473e-05	7.55343e-05	2.95112e-05	-77.065	4.69471e-05	3.20694e-05	5.425e-06	-1.59126e-05
-76.148	-0.000118943	-8.80504e-05	-0.000203319	-0.000182666	-76.285	-1.98203e-05	1.70016e-06	-2.29077e-05	-0.00011817	219.65	2.09477e-07	3.66679e-05	5.04149e-05	7.76217e-05	3.00579e-05	-76.065	4.88903e-05	3.35387e-05	6.60884e-06	-1.57078e-05
-75.148	-0.00012826	-9.72783e-05	-0.00022629	-0.000199297	-75.285	-1.93077e-05	3.57905e-06	-2.33294e-05	-0.000126197	220.15	-3.10874e-07	3.7376e-05	5.1754e-05	7.9352e-05	3.08173e-05	-75.065	5.1411e-05	3.54656e-05	7.31802e-06	-1.57024e-05
-74.148	-0.00013943	-0.000109093	-0.000250946	-0.000216277	-74.285	-1.83668e-05	6.02494e-06	-2.40737e-05	-0.000135232	220.65	-4.49765e-07	3.84187e-05	5.31717e-05	8.13262e-05	3.12999e-05	-74.065	5.39601e-05	3.76287e-05	8.57724e-06	-1.5397e-05
-73.148	-0.0001511	-0.000122382	-0.000276077	-0.000233572	-73.285	-1.73415e-05	8.37729e-06	-2.4891e-05	-0.000146198	221.15	-9.96715e-07	3.91605e-05	5.42357e-05	8.32039e-05	3.21885e-05	-73.065	5.63518e-05	3.91661e-05	9.17259e-06	-1.56037e-05
-72.148	-0.00016534	-0.000139125	-0.00030131	-0.000250452	-72.285	-1.7392e-05	1.09728e-05	-2.57206e-05	-0.000159119	221.65	-1.29448e-06	4.01651e-05	5.5579e-05	8.5235e-05	3.2776e-05	-72.065	5.83652e-05	4.15294e-05	1.00909e-05	-1.57405e-05
-71.148	-0.000181335	-0.000158449	-0.000326083	-0.000267409	-71.285	-1.60952e-05	1.42177e-05	-2.6996e-05	-0.000174478	222.15	-1.7264e-06	4.08498e-05	5.68949e-05	8.71435e-05	3.3604e-05	-71.065	6.06915e-05	4.30291e-05	1.06985e-05	-1.60677e-05
-70.148	-0.000199267	-0.000182163	-0.000349611	-0.000283887	-70.285	-1.5574e-05	1.72499e-05	-2.82025e-05	-0.000197149	222.65	-2.04086e-06	4.16396e-05	5.79372e-05	8.89686e-05	3.4163e-05	-70.065	6.31543e-05	4.51573e-05	1.12307e-05	-1.62209e-05
-69.148	-0.000219897	-0.000210674	-0.000371534	-0.000299465	-69.285	-1.57008e-05	2.03599e-05	-2.99006e-05	-0.000235797	223.15	-2.60839e-06	4.26053e-05	5.89039e-05	9.10769e-05	3.54241e-05	-69.065	6.53028e-05	4.67008e-05	1.23353e-05	-1.65431e-05
-68.148	-0.000244511	-0.000246804	-0.000391927	-0.000313805	-68.285	-1.48795e-05	2.37971e-05	-3.13521e-05	-0.00027206	223.65	-3.19833e-06	4.3292e-05	6.02873e-05	9.27176e-05	3.54699e-05	-68.065	6.75638e-05	4.82423e-05	1.26026e-05	-1.71621e-05
-67.148	-0.000271206	-0.000290113	-0.000409282	-0.000325956	-67.285	-1.46297e-05	2.74782e-05	-3.31701e-05	-0.000285746	224.15	-3.84011e-06	4.39907e-05	6.16421e-05	9.48662e-05	3.62091e-05	-67.065	6.9639e-05	5.01043e-05	1.25539e-05	-1.76005e-05
-66.148	-0.000301572	-0.000338134	-0.000425327	-0.000336484	-66.285	-1.467e-05	3.14094e-05	-3.50505e-05	-0.000290576	224.65	-4.54231e-06	4.46037e-05	6.24686e-05	9.67441e-05	3.65864e-05	-66.065	7.16211e-05	5.19737e-05	1.22857e-05	-1.80875e-05
-65.148	-0.000332932	-0.000383942	-0.000439445	-0.0003448	-65.285	-1.4681e-05	3.56843e-05	-3.73938e-05	-0.000292019	225.15	-5.05866e-06	4.55186e-05	6.41127e-05	9.90436e-05	3.70554e-05	-65.065	7.29339e-05	5.26457e-05	1.26279e-05	-1.88519e-05
-64.148	-0.000364147	-0.00042313	-0.000450856	-0.000351048	-64.285	-1.48057e-05	3.99078e-05	-3.97411e-05	-0.00029021	225.65	-5.82368e-06	4.61515e-05	6.54736e-05	0.000101082	3.71164e-05	-64.065	7.51478e-05	5.45061e-05	1.31885e-05	-1.95414e-05
-63.148	-0.000391956	-0.000452472	-0.000460323	-0.000355908	-63.285	-1.46508e-05	4.43273e-05	-4.25041e-05	-0.000287223	226.15	-6.45294e-06	4.66087e-05	6.62884e-05	0.000102664	3.75969e-05	-63.065	7.71771e-05	5.60188e-05	1.31817e-05	-2.02968e-05
-62.148	-0.000411785	-0.000473342	-0.000466948	-0.000359467	-62.285	-1.47525e-05	4.93997e-05	-4.54844e-05	-0.000282917	226.65	-7.31229e-06	4.75562e-05	6.77074e-05	0.000104964	3.7599e-05	-62.065	7.90109e-05	5.74379e-05	1.40181e-05	-2.10451e-05
-61.148	-0.000425069	-0.000487545	-0.000471747	-0.000361924	-61.285	-1.49782e-05	5.41715e-05	-4.91938e-05	-0.000278578	227.15	-8.31263e-06	4.8267e-05	6.87727e-05	0.000106604	3.79182e-05	-61.065	8.14227e-05	5.89703e-05	1.39006e-05	-2.21836e-05
-60.148	-0.000432895	-0.000496894	-0.000474584	-0.000363108	-60.285	-1.43442e-05	5.97207e-05	-5.31267e-05	-0.000273462	227.65	-9.14661e-06	4.88651e-05	7.00765e-05	0.000108688	3.83436e-05	-60.065	8.39617e-05	6.04278e-05	1.41327e-05	-2.34642e-05
-59.148	-0.000439176	-0.000503238	-0.000476326	-0.000363586	-59.285	-1.51405e-05	6.5137e-05	-5.88549e-05	-0.000267821	228.15	-1.00641e-05	4.92198e-05	7.14165e-05	0.000110563	3.86487e-05	-59.065	8.62019e-05	6.17596e-05	1.45514e-05	-2.48012e-05
-58.148	-0.000441981	-0.00050701	-0.000476449	-0.00036322	-58.285	-1.51222e-05	7.05932e-05	-6.53042e-05	-0.000262326	228.65	-1.0889e-05	5.01364e-05	7.2779e-05	0.000112468	3.88184e-05	-58.065	8.81679e-05	6.29934e-05	1.52033e-05	-2.60686e-05
-57.148	-0.000442678	-0.000508849	-0.000475874	-0.000362225	-57.285	-1.58756e-05	7.60409e-05	-7.44866e-05	-0.00025658	229.15	-1.18428e-05	5.1091e-05	7.39756e-05	0.000114526	3.9368e-05	-57.065	9.03063e-05	6.42988e-05	1.47018e-05	-2.78481e-05
-56.148	-0.000442916	-0.000509315	-0.000474274	-0.000360404	-56.285	-1.5643e-05	8.18984e-05	-8.74194e-05	-0.000250644	229.65	-1.2767e-05	5.17835e-05	7.48957e-05	0.000116326	3.97511e-05	-56.065	9.23709e-05	6.56115e-05	1.46794e-05	-2.95854e-05
-55.148	-0.000442086	-0.000508836	-0.000472558	-0.000358255	-55.285	-1.56374e-05	8.83017e-05	-0.000106725	-0.000244084	230.15	-1.38669e-05	5.23483e-05	7.61022e-05	0.00011823	3.98867e-05	-55.065	9.43732e-05	6.71256e-05	1.46688e-05	-3.16226e-05
-54.148	-0.00044055	-0.000507525	-0.000470207	-0.000356108	-54.285	-1.60754e-05	9.43651e-05	-0.000134654	-0.000238251	230.65	-1.52716e-05	5.28551e-05	7.76842e-05	0.000120101	3.97582e-05	-54.065	9.62881e-05	6.81035e-05	1.41997e-05	-3.39739e-05
-53.148	-0.000436979	-0.000505111	-0.0004671	-0.000353635	-53.285	-1.59147e-05	0.000100605	-0.0001737	-0.000231813	231.15	-1.65399e-05	5.3815e-05	7.85685e-05	0.000122095	4.03934e-05	-53.065	9.80238e-05	6.96305e-05	1.43433e-05	-3.65118e-05
-52.148	-0.000434069	-0.000502942	-0.000463727	-0.000350826	-52.285	-1.60784e-05	0.000106927	-0.000228703	-0.000225219	231.65	-1.79284e-05	5.45045e-05	7.98598e-05	0.000123979	4.05752e-05	-52.065	0.000100194	7.07591e-05	1.3405e-05	-3.9165e-05
-51.148	-0.000430179	-0.000500265	-0.000459956	-0.000347099	-51.285	-1.62961e-05	0.000113739	-0.000326074	-0.000218821	232.15	-1.92559e-05	5.50143e-05	8.09208e-05	0.000125944	4.07526e-05	-51.065	0.00010208	7.16675e-05	1.32436e-05	-4.22801e-05
-50.148	-0.000426237	-0.000496939	-0.000455813	-0.00034343	-50.285	-1.61738e-05	0.000119976	-0.000384815	-0.000212602	232.65	-2.09675e-05	5.55728e-05	8.22257e-05	0.000127711	4.09122e-05	-50.065	0.000103857	7.27266e-05	1.25694e-05	-4.54526e-05
-49.148	-0.00042082	-0.000493238	-0.000451072	-0.00033916	-49.285	-1.53841e-05	0.000126575	-0.000426309	-0.000206056	233.15	-2.22869e-05	5.61616e-05	8.31148e-05	0.000129511	4.08092e-05	-49.065	0.000105496	7.35058e-05	1.20915e-05	-4.91899e-05
-48.148	-0.000416638	-0.000489353	-0.000446345	-0.000335167	-48.285	-1.42582e-05	0.000133149	-0.000447504	-0.000199384	233.65	-2.39714e-05	5.6832e-05	8.45157e-05	0.00013129	4.09477e-05	-48.065	0.000107174	7.48681e-05	1.11769e-05	-5.33559e-05
-47.148	-0.000411798	-0.000484958	-0.000441071	-0.000330376	-47.285	-1.24282e-05	0.000139483	-0.000447737	-0.000193179	234.15	-2.56232e-05	5.75521e-05	8.55301e-05	0.000133598	4.11663e-05	-47.065	0.000108738	7.55598e-05	1.0529e-05	-5.78066e-05
-46.148	-0.00040607	-0.000479993	-0.000435357	-0.000325258	-46.285	-1.01372e-05	0.000146083	-0.000443486	-0.000186592	234.65	-2.7321e-05	5.76593e-05	8.67847e-05	0.000135097	4.1273e-05	-46.065	0.00010996	7.6153e-05	1.04908e-05	-6.32252e-05
-45.148	-0.00040031	-0.000475049	-0.000429405	-0.00031982	-45.285	-6.85048e-06	0.000152886	-0.000437012	-0.000179811	235.15	-2.92918e-05	5.85165e-05	8.76299e-05	0.000137188	4.14161e-05	-45.065	0.000111382	7.65753e-05	9.5548e-06	-6.93673e-05
-44.148	-0.000394405	-0.000469891	-0.00042329	-0.000314447	-44.285	-2.92109e-06	0.000159644	-0.000429749	-0.000173158	235.65	-3.10169e-05	5.90843e-05	8.89512e-05	0.000138893	4.18857e-05	-44.065	0.000112669	7.73031e-05	8.54999e-06	-7.6482e-05
-43.148	-0.000388602	-0.000464327	-0.000416703	-0.000308724	-43.285	1.86058e-06	0.00016601	-0.000422493	-0.000166675	236.15	-3.29845e-05	5.93165e-05	9.0064e-05	0.000140863	4.21784e-05	-43.065	0.00011387	7.76071e-05	7.11595e-06	-8.44201e-05
-42.148	-0.000382618	-0.000458542	-0.000409997	-0.000302897	-42.285	6.77509e-06	0.000172986	-0.000414461	-0.000160114	236.65	-3.51575e-05	5.97108e-05	9.12325e-05	0.000142537	4.26201e-05	-42.065	0.000114628	7.81023e-05	5.71314e-06	-9.38819e-05
-41.148	-0.000376332	-0.000452845	-0.000403409	-0.000296859	-41.285	1.34602e-05	0.000180103	-0.000406207	-0.000153156	237.15	-3.75335e-05	6.02108e-05	9.20048e-05	0.000144399	4.24167e-05	-41.065	0.000115429	7.8526e-05	4.24201e-06	-0.000104854
-40.148	-0.000369773	-0.000446723	-0.000396494	-0.000290803	-40.285	1.99562e-05	0.000186711	-0.000398118	-0.000146263	237.65	-3.96545e-05	6.08053e-05	9.31184e-05	0.00014631	4.24792e-05	-40.065	0.000116044	7.8515e-05	2.25793e-06	-0.000118704
-39.148	-0.000363713	-0.000440589	-0.00038953	-0.000284608	-39.285	2.78276e-05	0.000193494	-0.000389965	-0.00013954	238.15	-4.19613e-05	6.12118e-05	9.43404e-05	0.000147905	4.23339e-05	-39.065	0.000116604	7.84621e-05	6.55038e-07	-0.000135834
-38.148	-0.00035597	-0.000434237	-0.000382483	-0.000278208	-38.285	3.57208e-05	0.000200567	-0.000381698	-0.000133019	238.65	-4.43602e-05	6.17286e-05	9.53379e-05	0.000150087	4.31174e-05	-38.065	0.000116496	7.83076e-05	-2.39307e-06	-0.00015982
-37.148	-0.000350172	-0.00042817	-0.000375264	-0.00027191	-37.285	4.44775e-05	0.000207635	-0.00037341	-0.000126119	239.15	-4.68386e-05	6.19188e-05	9.63866e-05	0.0001517	4.27713e-05	-37.065	0.00011647	7.74169e-05	-4.51424e-06	-0.000200381
-36.148	-0.000343698	-0.000421331	-0.00036825	-0.000265627	-36.285	5.32997e-05	0.000214481	-0.000365476	-0.000119082	239.65	-4.94602e-05	6.23347e-05	9.7274e-05	0.000153635	4.2876e-05	-36.065	0.000116191	7.69845e-05	-6.99883e-06	-0.000249466
-35.148	-0.000336551	-0.000415311	-0.000360725	-0.000259004	-35.285	6.19361e-05	0.000221556	-0.000357113	-0.000112293	240.15	-5.20835e-05	6.29391e-05	9.833e-05	0.000155899	4.29255e-05	-35.065	0.0001157	7.61227e-05	-1.062e-05	-0.000278927
-34.148	-0.000330636	-0.000408474	-0.000353141	-0.000252226	-34.285	7.05595e-05	0.000228273	-0.000349351	-0.000105848	240.65	-5.4913e-05	6.31417e-05	9.98173e-05	0.000157396	4.31527e-05	-34.065	0.00011498	7.51424e-05	-1.43003e-05	-0.000298446
-33.148	-0.000323927	-0.000401382	-0.000345582	-0.000245535	-33.285	8.06085e-05	0.000235593	-0.000341452	-9.8935e-05	241.15	-5.78572e-05	6.38232e-05	0.000100635	0.000159441	4.31809e-05	-33.065	0.00011427	7.38527e-05	-1.83342e-05	-0.000311939
-32.148	-0.000317834	-0.0003938	-0.000337259	-0.000238365	-32.285	9.01926e-05	0.000242934	-0.000333537	-9.20433e-05	241.65	-6.10949e-05	6.38821e-05	0.000101961	0.000161069	4.35801e-05	-32.065	0.000113056	7.21331e-05	-2.30981e-05	-0.000321852
-31.148	-0.000311694	-0.000387317	-0.000329358	-0.000231174	-31.285	9.99102e-05	0.000250441	-0.000325708	-8.53167e-05	242.15	-6.4361e-05	6.42627e-05	0.000103094	0.000163049	4.35635e-05	-31.065	0.000111322	7.05182e-05	-2.85277e-05	-0.00032911
-30.148	-0.000305201	-0.000380202	-0.000321308	-0.000223629	-30.285	0.000109467	0.000257558	-0.000317775	-7.83973e-05	242.65	-6.74569e-05	6.46081e-05	0.000104106	0.000164785	4.36166e-05	-30.065	0.000109209	6.79642e-05	-3.46921e-05	-0.000333741
-29.148	-0.000297773	-0.000372724	-0.000313017	-0.000216217	-29.285	0.00011965	0.000265097	-0.00030998	-7.14936e-05	243.15	-7.12337e-05	6.49859e-05	0.000105336	0.000166807	4.36219e-05	-29.065	0.000106948	6.52768e-05	-4.32025e-05	-0.000335994
-28.148	-0.000292715	-0.000364627	-0.000304534	-0.000208774	-28.285	0.000129172	0.000272375	-0.000302398	-6.46099e-05	243.65	-7.52271e-05	6.50975e-05	0.000106265	0.00016838	4.39062e-05	-28.065	0.000104054	6.26524e-05	-5.32049e-05	-0.000336149
-27.148	-0.000286578	-0.000357634	-0.000296223	-0.000201167	-27.285	0.000139297	0.000279885	-0.000294756	-5.7445e-05	244.15	-7.90491e-05	6.5649e-05	0.000107516	0.00017047	4.37102e-05	-27.065	0.000100585	5.93361e-05	-6.42114e-05	-0.000335256
-26.148	-0.000278978	-0.000350361	-0.000287726	-0.000193606	-26.285	0.000149411	0.000287523	-0.000286974	-5.0188e-05	244.65	-8.34078e-05	6.58184e-05	0.000108427	0.00017228	4.35287e-05	-26.065	9.69462e-05	5.49344e-05	-7.68442e-05	-0.000334095
-25.148	-0.00027071	-0.000342784	-0.000279445	-0.00018616	-25.285	0.000159309	0.000294877	-0.000279259	-4.32757e-05	245.15	-8.71647e-05	6.61374e-05	0.000109568	0.00017405	4.34845e-05	-25.065	9.2332e-05	5.08922e-05	-9.1457e-05	-0.000332135
-24.148	-0.000263483	-0.000335167	-0.000271115	-0.000178671	-24.285	0.00016918	0.00030248	-0.00027118	-3.56864e-05	245.65	-9.13336e-05	6.66176e-05	0.000110545	0.000176044	4.29225e-05	-24.065	8.70064e-05	4.46452e-05	-0.000108599	-0.000329194
-23.148	-0.000255867	-0.000327243	-0.00026268	-0.000170823	-23.285	0.000179248	0.000309868	-0.00026343	-2.88571e-05	246.15	-9.61427e-05	6.70406e-05	0.000111886	0.000177926	4.25501e-05	-23.065	8.02038e-05	3.79482e-05	-0.000137893	-0.000326069
-22.148	-0.000249205	-0.000319593	-0.000254367	-0.000163132	-22.285	0.000189279	0.000317516	-0.000255783	-2.1814e-05	246.65	-0.000101412	6.7021e-05	0.000112798	0.000179696	4.28013e-05	-22.065	7.24635e-05	2.98705e-05	-0.000587304	-0.00032232
-21.148	-0.000241625	-0.000311774	-0.000246204	-0.000155402	-21.285	0.00019942	0.000325101	-0.000248251	-1.50059e-05	247.15	-0.000106721	6.72815e-05	0.000114244	0.000181563	4.23318e-05	-21.065	6.23841e-05	2.02916e-05	-0.000610468	-0.000318542
-20.148	-0.000234829	-0.000304001	-0.000237957	-0.000147401	-20.285	0.000208746	0.00033249	-0.000240757	-8.14765e-06	247.65	-0.000112929	6.73147e-05	0.000114964	0.000183253	4.20172e-05	-20.065	4.9716e-05	8.4622e-06	-0.000622566	-0.000314905
-19.148	-0.000227416	-0.000296005	-0.000229597	-0.000139667	-19.285	0.000218597	0.000340169	-0.000233318	-1.08456e-06	248.15	-0.000120541	6.82121e-05	0.000116225	0.000185549	4.16937e-05	-19.065	3.20007e-05	-7.03844e-06	-0.000633642	-0.00031194
-18.148	-0.000219594	-0.00028797	-0.000221188	-0.000131752	-18.285	0.000228072	0.000347699	-0.00022571	5.85731e-06	248.65	-0.000129806	6.80369e-05	0.000117009	0.000187435	4.14462e-05	-18.065	2.97946e-06	-3.16835e-05	-0.000640394	-0.000306722
-17.148	-0.000212881	-0.000280117	-0.000212872	-0.000124032	-17.285	0.000237903	0.000355362	-0.000218205	1.30049e-05	249.15	-0.000141208	6.82442e-05	0.000118022	0.000188966	4.10764e-05	-17.065	-4.00015e-05	-7.57015e-05	-0.000645548	-0.00030118
-16.148	-0.000205382	-0.000271917	-0.000204273	-0.000115917	-16.285	0.000248708	0.000363287	-0.000210578	2.01307e-05	249.65	-0.000250645	6.94281e-05	0.000118887	0.000190836	4.08091e-05	-16.065	-8.72865e-05	-0.000125395	-0.000649857	-0.000294768
-15.148	-0.000197386	-0.000263589	-0.000195795	-0.000107738	-15.285	0.000258473	0.0003711	-0.000203185	2.71158e-05	250.15	-0.000273731	6.94638e-05	0.00012004	0.000192656	4.03241e-05	-15.065	-0.000147706	-0.000159544	-0.000654694	-0.000288132
-14.148	-0.000190751	-0.000255306	-0.000187415	-9.9654e-05	-14.285	0.000269095	0.000378671	-0.000195628	3.41433e-05	250.65	-0.000293399	6.93382e-05	0.000120987	0.00019432	4.02509e-05	-14.065	-0.000166624	-0.000185469	-0.000660829	-0.000281536
-13.148	-0.000182995	-0.000246849	-0.0001787	-9.10411e-05	-13.285	0.00027945	0.00038637	-0.00018794	4.17738e-05	251.15	-0.000345672	6.98023e-05	0.000121917	0.000196317	3.91567e-05	-13.065	-0.000180737	-0.000239552	-0.000664604	-0.000274521
-12.148	-0.000175162	-0.000237957	-0.000169916	-8.25773e-05	-12.285	0.00029	0.000394567	-0.00018012	4.91389e-05	251.65	-0.000388063	6.98206e-05	0.000122826	0.000198173	3.85351e-05	-12.065	-0.000191436	-0.000256432	-0.00065956	-0.000267676
-11.148	-0.000167756	-0.000229664	-0.000161494	-7.41956e-05	-11.285	0.000300675	0.000402624	-0.00017247	5.66771e-05	252.15	-0.000432508	7.00142e-05	0.000123777	0.000199755	3.82781e-05	-11.065	-0.000199884	-0.00026135	-0.000653766	-0.00026039
-10.148	-0.000159815	-0.000220928	-0.000152728	-6.54994e-05	-10.285	0.000311025	0.000410522	-0.000164909	6.40186e-05	252.65	-0.000468448	6.96783e-05	0.000124594	0.000201305	3.74466e-05	-10.065	-0.000206921	-0.000264125	-0.000647851	-0.000253332
-9.148	-0.000151946	-0.00021221	-0.000144109	-5.69852e-05	-9.285	0.000321734	0.00041864	-0.000157253	7.17343e-05	253.15	-0.000475308	6.97789e-05	0.000125591	0.000203044	3.6749e-05	-9.065	-0.000212034	-0.000263211	-0.000641759	-0.000245915
-8.148	-0.000144013	-0.000203555	-0.000135653	-4.86038e-05	-8.285	0.000332768	0.000426696	-0.000149184	7.91387e-05	253.65	-0.000478762	6.97361e-05	0.000126477	0.000204651	3.55162e-05	-8.065	-0.000216823	-0.000260442	-0.000635263	-0.000238605
-7.148	-0.000136827	-0.000194792	-0.000127466	-4.03605e-05	-7.285	0.000344111	0.000434912	-0.000141817	8.68213e-05	254.15	-0.000480556	6.96885e-05	0.000127518	0.000206654	3.46541e-05	-7.065	-0.000220922	-0.00025641	-0.000628664	-0.000230956
-6.148	-0.000128822	-0.000186145	-0.000119213	-3.20334e-05	-6.285	0.000355155	0.000442741	-0.000133895	9.46362e-05	254.65	-0.000480918	6.95431e-05	0.000128266	0.000208076	3.40146e-05	-6.065	-0.000224829	-0.000251657	-0.000621873	-0.000223276
-5.148	-0.000121707	-0.000177603	-0.000110673	-2.33907e-05	-5.285	0.000365551	0.000450541	-0.000126376	0.000102312	255.15	-0.00048085	6.96531e-05	0.000128944	0.000209989	3.28386e-05	-5.065	-0.000228383	-0.000245755	-0.000615056	-0.000215618
-4.148	-0.000114101	-0.000168835	-0.000101668	-1.51969e-05	-4.285	0.000376763	0.000458439	-0.000118682	0.000110156	255.65	-0.000479982	6.95851e-05	0.000129602	0.000211445	3.15521e-05	-4.065	-0.000231355	-0.000239599	-0.000607984	-0.000208033
-3.148	-0.00010639	-0.000160051	-9.28695e-05	-6.60897e-06	-3.285	0.000387444	0.000466585	-0.000110713	0.000118654	256.15	-0.00047865	6.94634e-05	0.000130771	0.000213293	3.05443e-05	-3.065	-0.000234029	-0.000234043	-0.000601055	-0.000200405
-2.148	-9.85709e-05	-0.000151165	-8.40684e-05	1.46659e-06	-2.285	0.000398543	0.000474404	-0.000102776	0.000126196	256.65	-0.000477148	6.9497e-05	0.00013157	0.000214994	2.88406e-05	-2.065	-0.000235345	-0.000228054	-0.000593583	-0.000192679
-1.148	-9.08139e-05	-0.000142496	-7.51779e-05	1.01411e-05	-1.285	0.000409787	0.000482211	-9.52305e-05	0.000133838	257.15	-0.000475535	6.9161e-05	0.000132344	0.000216871	2.78187e-05	-1.065	-0.000235389	-0.000222233	-0.000586397	-0.000184891
-0.148	-8.30032e-05	-0.000133828	-6.62481e-05	1.84109e-05	-0.285	0.000420669	0.000490078	-8.77085e-05	0.00014206	257.65	-0.000473614	6.87085e-05	0.000133246	0.000218349	2.63753e-05	-0.065	-0.000234266	-0.000216496	-0.000579385	-0.000176959
0.852	-7.53088e-05	-0.000124753	-5.71224e-05	2.71802e-05	0.715	0.000431828	0.000498058	-8.02164e-05	0.000149506	258.15	-0.000471663	6.86133e-05	0.000133961	0.000219934	2.52308e-05	0.935	-0.00023232	-0.0002107	-0.00057161	-0.000168941
1.852	-6.76363e-05	-0.000115977	-4.79711e-05	3.60733e-05	1.715	0.000442964	0.000506019	-7.28106e-05	0.000157301	258.65	-0.000469151	6.87352e-05	0.000134437	0.00022219	2.4044e-05	1.935	-0.000229494	-0.000205498	-0.000564023	-0.000160925
2.852	-5.8367e-05	-0.000105144	-3.8783e-05	4.45376e-05	2.715	0.00045418	0.000514209	-6.52888e-05	0.000165115	259.15	-0.000466445	6.8659e-05	0.000135266	0.000223721	2.2451e-05	2.935	-0.000226366	-0.000199732	-0.000556741	-0.000152921
3.852	-5.09529e-05	-9.79855e-05	-2.96219e-05	5.33107e-05	3.715	0.000465509	0.000522077	-5.77408e-05	0.000172646	259.65	-0.000463841	6.84703e-05	0.00013605	0.000225715	2.11755e-05	3.935	-0.000222632	-0.000194228	-0.000548713	-0.000144691
4.852	-4.32801e-05	-8.92645e-05	-2.04576e-05	6.18291e-05	4.715	0.00047729	0.000530224	-5.02094e-05	0.000180458	260.15	-0.000460911	6.85202e-05	0.000137011	0.000227621	1.96843e-05	4.935	-0.000218437	-0.000188842	-0.000541252	-0.000136505
5.852	-3.51308e-05	-8.0579e-05	-1.10494e-05	7.04661e-05	5.715	0.000487801	0.000538337	-4.25486e-05	0.000188211	260.65	-0.000458127	6.85115e-05	0.000137757	0.000229375	1.86358e-05	5.935	-0.000213935	-0.000183147	-0.000533504	-0.000128218
6.852	-2.72624e-05	-7.15742e-05	-1.54496e-06	7.91395e-05	6.715	0.000498949	0.000546361	-3.50316e-05	0.000196156	261.15	-0.000454933	6.82898e-05	0.0001388	0.000230978	1.70138e-05	6.935	-0.00020921	-0.000177671	-0.000525603	-0.000119804
7.852	-1.92967e-05	-6.26353e-05	7.79658e-06	8.81318e-05	7.715	0.000510957	0.000554435	-2.71582e-05	0.00020422	261.65	-0.000451663	6.84098e-05	0.000139545	0.00023292	1.52366e-05	7.935	-0.00020356	-0.000171652	-0.000517982	-0.000111385
8.852	-1.14815e-05	-5.40916e-05	1.72668e-05	9.70827e-05	8.715	0.000521741	0.000562607	-2.01228e-05	0.000211743	262.15	-0.000448601	6.8039e-05	0.000140274	0.000234623	1.32773e-05	8.935	-0.00019851	-0.000165812	-0.000510629	-0.000103248
9.852	-3.23265e-06	-4.52016e-05	2.66503e-05	0.000105898	9.715	0.000533243	0.000570713	-1.21237e-05	0.000219503	262.65	-0.0004449	6.80496e-05	0.000141235	0.00023654	1.14569e-05	9.935	-0.000192445	-0.000159891	-0.000503012	-9.46644e-05
10.852	4.32783e-06	-3.65604e-05	3.60663e-05	0.000114412	10.715	0.000544201	0.000578712	-4.88353e-06	0.000227586	263.15	-0.000441995	6.79022e-05	0.000142182	0.000237959	9.31781e-06	10.935	-0.000186565	-0.000153897	-0.000494802	-8.64097e-05
11.852	1.09482e-05	-2.63395e-05	4.57721e-05	0.00012355	11.715	0.000555839	0.00058739	3.07181e-06	0.000236073	263.65	-0.000438707	6.77617e-05	0.000143103	0.000239861	7.47188e-06	11.935	-0.000180332	-0.00014752	-0.0004869	-7.7845e-05
12.852	1.89699e-05	-1.84535e-05	5.56789e-05	0.000132231	12.715	0.000566972	0.000595345	1.04228e-05	0.000243788	264.15	-0.000435289	6.7628e-05	0.000144116	0.000241643	4.67586e-06	12.935	-0.000174447	-0.000141606	-0.000479153	-6.90897e-05
13.852	2.68992e-05	-9.59751e-06	6.535e-05	0.00014136	13.715	0.000578294	0.000603202	1.84411e-05	0.000251747	264.65	-0.000431687	6.72985e-05	0.000145075	0.000243153	2.46099e-06	13.935	-0.000168059	-0.000135334	-0.000471202	-6.07656e-05
14.852	3.53416e-05	-8.91687e-07	7.52959e-05	0.000150625	14.715	0.000589023	0.000611597	2.61752e-05	0.000260256	265.15	-0.000428226	6.73517e-05	0.000145681	0.000245113	-1.69e-09	14.935	-0.000162036	-0.000129061	-0.000463693	-5.21968e-05
15.852	4.33997e-05	8.19975e-06	8.50525e-05	0.000159387	15.715	0.000599811	0.000619351	3.37655e-05	0.000267996	265.65	-0.000424837	6.71588e-05	0.000146688	0.000246803	-2.88311e-06	15.935	-0.000155764	-0.000122282	-0.000455385	-4.37653e-05
16.852	5.13359e-05	1.69313e-05	9.47966e-05	0.00016849	16.715	0.000611121	0.000627618	4.16262e-05	0.000276371	266.15	-0.000421395	6.67406e-05	0.00014735	0.000248573	-6.20917e-06	16.935	-0.000149435	-0.000116113	-0.000447798	-3.528e-05
17.852	5.98108e-05	2.59665e-05	0.000104639	0.000177615	17.715	0.000622805	0.000635457	4.91336e-05	0.000284371	266.65	-0.000417838	6.64306e-05	0.00014784	0.000250222	-9.26782e-06	17.935	-0.000143164	-0.000109584	-0.000438958	-2.69587e-05
18.852	6.76889e-05	3.47554e-05	0.000114468	0.000186566	18.715	0.000634354	0.000643789	5.62693e-05	0.000292413	267.15	-0.000414266	6.58758e-05	0.000148786	0.000251741	-1.26671e-05	18.935	-0.000136725	-0.000103432	-0.000431294	-1.85163e-05
19.852	7.57842e-05	4.35821e-05	0.000124206	0.000195823	19.715	0.000645114	0.000651724	6.40089e-05	0.000300637	267.65	-0.000410587	6.58635e-05	0.00014919	0.000253339	-1.63523e-05	19.935	-0.000130322	-9.68084e-05	-0.000423286	-1.01144e-05
20.852	8.42022e-05	5.2736e-05	0.000133928	0.000204732	20.715	0.00065649	0.000659841	7.17609e-05	0.000308533	268.15	-0.000406764	6.55168e-05	0.00014992	0.000255108	-2.03871e-05	20.935	-0.00012416	-9.01067e-05	-0.000415151	-1.73987e-06
21.852	9.20073e-05	6.14174e-05	0.000143843	0.000213898	21.715	0.000668568	0.000668099	7.91062e-05	0.000316564	268.65	-0.000402963	6.49822e-05	0.000150822	0.000256719	-2.43448e-05	21.935	-0.00011796	-8.3695e-05	-0.000406725	7.00191e-06
22.852	0.000100145	7.04257e-05	0.000153352	0.000222889	22.715	0.000679627	0.000676152	8.64131e-05	0.000324449	269.15	-0.000399443	6.47006e-05	0.00015158	0.000258382	-2.88705e-05	22.935	-0.000111482	-7.73088e-05	-0.000398817	1.53586e-05
23.852	0.000107896	7.93469e-05	0.000163355	0.000231971	23.715	0.000691803	0.000684275	9.42424e-05	0.000332848	269.65	-0.000395682	6.38756e-05	0.000152257	0.000259855	-3.3737e-05	23.935	-0.000105086	-7.07279e-05	-0.000389956	2.38711e-05
24.852	0.000116405	8.8327e-05	0.000173159	0.000240964	24.715	0.000703421	0.000692514	0.000102116	0.000341275	270.15	-0.000392018	6.36366e-05	0.000152805	0.00026156	-3.93119e-05	24.935	-9.84006e-05	-6.3468e-05	-0.0003823	3.2343e-05
25.852	0.000124708	9.70516e-05	0.00018299	0.000250219	25.715	0.000715216	0.000700482	0.000109487	0.000349506	270.65	-0.000388609	6.2994e-05	0.00015341	0.000263049	-4.52876e-05	25.935	-9.22402e-05	-5.71504e-05	-0.000373396	4.11476e-05
26.852	0.000132628	0.000106162	0.000192783	0.000259142	26.715	0.000727139	0.000708589	0.000117066	0.000358245	271.15	-0.00038458	6.25428e-05	0.000153673	0.000264839	-5.41716e-05	26.935	-8.52679e-05	-5.03441e-05	-0.000364708	4.99156e-05
27.852	0.000140993	0.00011482	0.000203134	0.000268517	27.715	0.000739185	0.000716951	0.00012487	0.000366348	271.65	-0.00038095	6.21661e-05	0.00015449	0.000266473	-6.20067e-05	27.935	-7.8537e-05	-4.27564e-05	-0.000356258	5.88204e-05
28.852	0.000150725	0.000124207	0.000213402	0.000277959	28.715	0.000751693	0.000725292	0.000132862	0.00037508	272.15	-0.000376854	6.15227e-05	0.000155022	0.000268046	-7.39929e-05	28.935	-7.17283e-05	-3.57582e-05	-0.000348091	6.74541e-05
29.852	0.000158527	0.000133134	0.000223324	0.000287318	29.715	0.000764346	0.000733646	0.000140586	0.000383034	272.65	-0.000372949	6.11476e-05	0.000155641	0.000269788	-9.07072e-05	29.935	-6.49076e-05	-2.89555e-05	-0.000339958	7.60966e-05
30.852	0.000166835	0.000142399	0.000233311	0.000296663	30.715	0.000775826	0.000741937	0.000148584	0.000391516	273.15	-0.000369295	6.02122e-05	0.000155917	0.000271283	-0.000115905	30.935	-5.76963e-05	-2.19596e-05	-0.000331579	8.48741e-05
31.852	0.000175142	0.00015114	0.000243449	0.00030633	31.715	0.000788284	0.00075033	0.000156148	0.000400012	273.65	-0.000365528	5.94459e-05	0.000156387	0.000272889	-0.000171504	31.935	-5.07801e-05	-1.47375e-05	-0.000322803	9.35062e-05
32.852	0.000183441	0.000159993	0.000253244	0.000315468	32.715	0.000799838	0.000758396	0.000163817	0.000408188	274.15	-0.000361338	5.88443e-05	0.00015686	0.000274474	-0.00026752	32.935	-4.41714e-05	-8.1764e-06	-0.000314872	0.000101928
33.852	0.000192362	0.0001689	0.000263081	0.000324912	33.715	0.000811637	0.000766577	0.000171411	0.000416294	274.65	-0.000357451	5.83423e-05	0.000157608	0.000276114	-0.000284061	33.935	-3.69291e-05	-1.7972e-06	-0.000307002	0.000110334
34.852	0.000201263	0.000177689	0.000273008	0.000333913	34.715	0.000823478	0.000774964	0.000178822	0.000424119	275.15	-0.000353881	5.72805e-05	0.000157839	0.000277658	-0.000293021	34.935	-2.99999e-05	5.30861e-06	-0.000297884	0.000118983
35.852	0.000209996	0.000186529	0.00028347	0.000343621	35.715	0.000834977	0.000782789	0.000186349	0.000432466	275.65	-0.000349839	5.63092e-05	0.000158298	0.000278907	-0.000296923	35.935	-2.28364e-05	1.23483e-05	-0.000289946	0.000127313
36.852	0.000217811	0.000195648	0.000293313	0.000353107	36.715	0.000846375	0.000790913	0.000194279	0.000441109	276.15	-0.000346046	5.54602e-05	0.000158869	0.000280767	-0.000296555	36.935	-1.54337e-05	1.96421e-05	-0.000281408	0.000135877
37.852	0.000226581	0.000204448	0.000303495	0.000362257	37.715	0.000858095	0.000798904	0.000202116	0.000449169	276.65	-0.000341909	5.4536e-05	0.00015927	0.000282437	-0.00029472	37.935	-8.47626e-06	2.65451e-05	-0.000273016	0.000144423
38.852	0.000234918	0.000213048	0.000313227	0.000371673	38.715	0.000870324	0.000807138	0.000209894	0.00045758	277.15	-0.000338151	5.37504e-05	0.000159507	0.000283948	-0.000292881	38.935	-1.01306e-06	3.42199e-05	-0.000264909	0.000152863
39.852	0.000243451	0.000222199	0.000323183	0.000381557	39.715	0.000881622	0.00081532	0.000217613	0.000465704	277.65	-0.000334297	5.24599e-05	0.00016003	0.000285679	-0.000290953	39.935	6.26985e-06	4.08498e-05	-0.000256303	0.000161628
40.852	0.000251418	0.00023116	0.000333142	0.000390907	40.715	0.00089405	0.000823619	0.000225711	0.000473878	278.15	-0.000330359	5.14702e-05	0.000160405	0.00028711	-0.000288299	40.935	1.37047e-05	4.86511e-05	-0.000248027	0.00017025
41.852	0.000259789	0.000240332	0.00034296	0.000400648	41.715	0.00090493	0.00083132	0.000233622	0.000482624	278.65	-0.000326426	5.04135e-05	0.000160904	0.000288701	-0.000285595	41.935	2.10279e-05	5.5979e-05	-0.000239787	0.000178657
42.852	0.000268168	0.000249826	0.000352841	0.000410081	42.715	0.000916739	0.000839713	0.000241342	0.000490675	279.15	-0.000322621	4.90742e-05	0.00016102	0.000290334	-0.000282991	42.935	2.85787e-05	6.35829e-05	-0.000230984	0.000187432
43.852	0.000276578	0.000258824	0.00036267	0.00041981	43.715	0.000927721	0.000847733	0.000249289	0.000499235	279.65	-0.000318647	4.7722e-05	0.000161595	0.00029173	-0.000279923	43.935	3.59682e-05	7.13395e-05	-0.000222536	0.000196092
44.852	0.000285009	0.00026805	0.000372761	0.000429521	44.715	0.000939166	0.000856164	0.000257479	0.000508495	280.15	-0.000314497	4.64977e-05	0.000162074	0.000293221	-0.000276957	44.935	4.31443e-05	7.85903e-05	-0.000213993	0.000204853
45.852	0.000293322	0.000277651	0.000383254	0.000439203	45.715	0.000951369	0.000864611	0.000265829	0.000516579	280.65	-0.000310584	4.54451e-05	0.000162438	0.000294773	-0.000273623	45.935	5.08054e-05	8.67722e-05	-0.000205492	0.000213567
46.852	0.000302942	0.000287099	0.000393576	0.000449226	46.715	0.000963079	0.000873061	0.000273811	0.000525002	281.15	-0.000306689	4.38719e-05	0.000162698	0.000296303	-0.000270548	46.935	5.82047e-05	9.40057e-05	-0.000196326	0.000222577
47.852	0.000310549	0.000296213	0.00040358	0.000458821	47.715	0.000975399	0.00088152	0.000282153	0.000533489	281.65	-0.000302694	4.23602e-05	0.000163357	0.000297944	-0.000267152	47.935	6.54767e-05	0.000101783	-0.000190904	0.000231468
48.852	0.000318417	0.00030572	0.000413854	0.000468829	48.715	0.000987461	0.000890106	0.000290474	0.000541733	282.15	-0.000298324	4.10651e-05	0.000163855	0.000299389	-0.000263906	48.935	7.30679e-05	0.000109453	-0.000181669	0.000240297
49.852	0.000327025	0.000315472	0.000424619	0.000479125	49.715	0.000999839	0.000898754	0.000298312	0.000550299	282.65	-0.000294533	3.9433e-05	0.000164091	0.000300937	-0.000260257	49.935	8.0328e-05	0.000116922	-0.000173249	0.000249518
50.852	0.000335848	0.000324996	0.000434396	0.000488902	50.715	0.00101	0.000907414	0.00030677	0.000558548	283.15	-0.00029042	3.78186e-05	0.000164355	0.000302541	-0.000256664	50.935	8.77312e-05	0.000124887	-0.000164472	0.000258646
51.852	0.000344092	0.000334533	0.000444903	0.000498751	51.715	0.00102	0.000916521	0.000314908	0.000566977	283.65	-0.000286464	3.57471e-05	0.000164986	0.000303979	-0.00025364	51.935	9.51956e-05	0.000132286	-0.000156299	0.000267608
52.852	0.000352639	0.000343979	0.000454826	0.000508411	52.715	0.00104	0.000925074	0.000322819	0.000574957	284.15	-0.000282382	3.4098e-05	0.000165285	0.00030509	-0.000249709	52.935	0.000102503	0.000140448	-0.000147244	0.000276555
53.852	0.000361044	0.000353405	0.000464623	0.000517988	53.715	0.00105	0.00093417	0.000330334	0.000583394	284.65	-0.000278279	3.22395e-05	0.00016573	0.000306977	-0.00024632	53.935	0.000109776	0.00014805	-0.000139481	0.000285703
54.852	0.000369426	0.000362931	0.000474934	0.000528007	54.715	0.00106	0.000942401	0.00033823	0.00059177	285.15	-0.000274333	3.01852e-05	0.000165963	0.000308415	-0.000242594	54.935	0.00011688	0.000155838	-0.000130578	0.000294749
55.852	0.000377941	0.0003725	0.0004852	0.000538087	55.715	0.00107	0.000951505	0.000346086	0.000600034	285.65	-0.000270273	2.78021e-05	0.000166315	0.000309851	-0.000239053	55.935	0.000124688	0.000164302	-0.000122283	0.000304046
56.852	0.00038643	0.000382283	0.000495464	0.000547828	56.715	0.00108	0.00096008	0.000353601	0.000607731	286.15	-0.000265916	2.58172e-05	0.000166944	0.000310947	-0.000234899	56.935	0.000131644	0.00017181	-0.00011329	0.000313323
57.852	0.000395163	0.000392079	0.000505356	0.000557624	57.715	0.0011	0.000968961	0.000361635	0.00061602	286.65	-0.000261805	2.37432e-05	0.000166999	0.00031298	-0.000231158	57.935	0.000139215	0.000180114	-0.000105145	0.000322534
58.852	0.000403807	0.000401476	0.000515567	0.000567546	58.715	0.00111	0.000977809	0.000369292	0.000624179	287.15	-0.000257706	2.10588e-05	0.000167189	0.000314103	-0.000227825	58.935	0.000146789	0.000188294	-9.59221e-05	0.000331745
59.852	0.000412306	0.00041135	0.00052573	0.000577684	59.715	0.00112	0.000986542	0.000377322	0.000632103	287.65	-0.000253434	1.85595e-05	0.000167624	0.000315562	-0.000224136	59.935	0.000153994	0.000196447	-8.74447e-05	0.000341045
60.852	0.000421131	0.000421209	0.000535911	0.00058754	60.715	0.00113	0.000995441	0.000385213	0.000640222	288.15	-0.000249263	1.59679e-05	0.000168103	0.000317677	-0.000220093	60.935	0.000161558	0.00020437	-8.51285e-05	0.000351276
61.852	0.000429917	0.000431307	0.000545684	0.000597362	61.715	0.00114	0.001	0.0003937	0.000648854	288.65	-0.000245005	1.28059e-05	0.000168246	0.000318705	-0.000216252	61.935	0.000168962	0.000212841	-7.73042e-05	0.000360457
62.852	0.000438995	0.00044146	0.000555727	0.000607331	62.715	0.00116	0.00101	0.000401971	0.000656796	289.15	-0.000241162	1.02357e-05	0.000167904	0.000320339	-0.000212391	62.935	0.000176383	0.000221596	-6.83752e-05	0.000369632
63.852	0.000447773	0.000451263	0.000565817	0.000617351	63.715	0.00117	0.00102	0.000410362	0.000665337	289.65	-0.00023676	7.20631e-06	0.000168336	0.000321976	-0.000209223	63.935	0.000183878	0.000229641	-6.02336e-05	0.000378978
64.852	0.000456158	0.000461154	0.000575968	0.000627058	64.715	0.00118	0.00103	0.000418864	0.000673628	290.15	-0.000232677	3.984e-06	0.000168198	0.000323298	-0.000204983	64.935	0.000191402	0.0002381	-5.15238e-05	0.000388572
65.852	0.000464929	0.000470933	0.000586147	0.000636783	65.715	0.00119	0.00104	0.000427242	0.000682021	290.65	-0.000228337	5.9659e-07	0.000168385	0.000324629	-0.000201362	65.935	0.000198707	0.000246163	-4.29881e-05	0.000398222
66.852	0.000473735	0.000480723	0.000596113	0.00064677	66.715	0.0012	0.00105	0.000435918	0.000690532	291.15	-0.000224233	-2.98578e-06	0.000168276	0.000326193	-0.000197438	66.935	0.000205808	0.000254123	-3.4302e-05	0.000407736
67.852	0.00048217	0.000490534	0.000606278	0.000656287	67.715	0.00122	0.00106	0.000444089	0.00069873	291.65	-0.000219816	-6.71204e-06	0.000168241	0.000327588	-0.000193768	67.935	0.000213251	0.000261624	-2.59864e-05	0.000416798
68.852	0.000490807	0.000500258	0.000616672	0.000666072	68.715	0.00123	0.00107	0.000452414	0.000707093	292.15	-0.000215597	-1.06017e-05	0.000168018	0.000328894	-0.000189954	68.935	0.000220638	0.000269891	-1.73796e-05	0.000425985
69.852	0.000499379	0.000510013	0.000626659	0.000675774	69.715	0.00124	0.00107	0.000460641	0.000715334	292.65	-0.0002113	-1.46579e-05	0.000167933	0.00033024	-0.000185972	69.935	0.000227927	0.000277636	-9.22237e-06	0.00043493
70.852	0.000507656	0.000519588	0.00063652	0.000685395	70.715	0.00125	0.00108	0.000468895	0.0007233	293.15	-0.000206843	-1.90213e-05	0.000167877	0.000331574	-0.000182289	70.935	0.000232261	0.000286042	1.17659e-07	0.000444332
71.852	0.000516278	0.000529507	0.000646423	0.000695241	71.715	0.00126	0.00109	0.000477203	0.000731571	293.65	-0.000202171	-2.32719e-05	0.00016754	0.000332856	-0.00017747	71.935	0.000239939	0.000293841	8.88111e-06	0.00045358
72.852	0.000525014	0.000539448	0.000656728	0.000705112	72.715	0.00127	0.0011	0.000485908	0.00074034	294.15	-0.000197791	-2.73515e-05	0.000167521	0.000334201	-0.000173277	72.935	0.000247468	0.000302288	1.7584e-05	0.000462932
73.852	0.0005333	0.000549271	0.000667058	0.000715018	73.715	0.00129	0.00111	0.000494407	0.000748625	294.65	-0.000193417	-3.16718e-05	0.000167353	0.000335669	-0.000169789	73.935	0.00025514	0.000310652	2.63228e-05	0.000472538
74.852	0.000542537	0.000559583	0.000677245	0.000725077	74.715	0.0013	0.00112	0.000503127	0.000758434	295.15	-0.000188902	-3.56143e-05	0.000166954	0.000336755	-0.000165896	74.935	0.000262491	0.000318556	3.54238e-05	0.000481691
75.852	0.000551055	0.000569666	0.00068743	0.00073495	75.715	0.00131	0.00113	0.000511542	0.00076686	295.65	-0.000184653	-3.93957e-05	0.000166283	0.000338208	-0.000162215	75.935	0.00027048	0.000327368	4.45607e-05	0.000491228
76.852	0.000560054	0.000580159	0.00069736	0.000744756	76.715	0.00132	0.00114	0.000520194	0.000775489	296.15	-0.000180231	-4.28247e-05	0.000166429	0.000339288	-0.000158761	76.935	0.000278113	0.00033532	5.28896e-05	0.000500553
77.852	0.000568459	0.000590458	0.00070735	0.000754653	77.715	0.00134	0.00115	0.000528677	0.000784024	296.65	-0.000175451	-4.59514e-05	0.000166125	0.000340736	-0.00015495	77.935	0.000285543	0.000343441	6.16724e-05	0.000509896
78.852	0.000577341	0.00060087	0.000716843	0.000764421	78.715	0.00135	0.00115	0.000537228	0.000792759	297.15	-0.000170858	-4.83067e-05	0.000166005	0.000342177	-0.00015048	78.935	0.000292974	0.000351973	7.01751e-05	0.000518942
79.852	0.000586087	0.000610982	0.000726696	0.000774497	79.715	0.00136	0.00116	0.000545898	0.000801668	297.65	-0.000166322	-5.05616e-05	0.000165809	0.000343318	-0.000146594	79.935	0.000300804	0.000360016	7.87007e-05	0.000528153
80.852	0.000594802	0.000621208	0.000736088	0.000784264	80.715	0.00137	0.00117	0.000554276	0.000811048	298.15	-0.00016174	-5.20344e-05	0.000165574	0.000344771	-0.000142845	80.935	0.000308114	0.000368085	8.74782e-05	0.000537522
81.852	0.000603353	0.000631489	0.000745284	0.000794023	81.715	0.00138	0.00118	0.000562793	0.000819953	298.65	-0.000157221	-5.27141e-05	0.000164994	0.000346117	-0.000138757	81.935	0.000315655	0.000376259	9.58903e-05	0.000546699
82.852	0.000612158	0.00064149	0.000754502	0.000803956	82.715	0.00139	0.00119	0.000571322	0.000829017	299.15	-0.000152565	-5.34749e-05	0.000164763	0.000347516	-0.000134962	82.935	0.000323358	0.000384431	0.000104246	0.000555902
83.852	0.000620358	0.00065135	0.000763918	0.000813831	83.715	0.00141	0.0012	0.000579481	0.000837696	299.65	-0.000148336	-5.36836e-05	0.000164521	0.000348591	-0.000130221	83.935	0.000331142	0.000392677	0.000112634	0.000565299
84.852	0.000629334	0.00066176	0.000773145	0.000824022	84.715	0.00142	0.00121	0.000588043	0.000846395	300.15	-0.000143649	-5.35573e-05	0.000164116	0.00034989	-0.000125851	84.935	0.000338756	0.000400755	0.000120853	0.000574642
85.852	0.000637686	0.00067222	0.000782072	0.000834045	85.715	0.00143	0.00122	0.000596875	0.000855381	300.65	-0.000139	-5.30712e-05	0.000163818	0.000351154	-0.000121794	85.935	0.000346742	0.000409036	0.000129263	0.000583992
86.852	0.0006469	0.000682821	0.000791657	0.000844365	86.715	0.00144	0.00122	0.000605511	0.000864666	301.15	-0.000134259	-5.2002e-05	0.000163842	0.000352611	-0.00011793	86.935	0.000354638	0.00041762	0.000137593	0.000593565
87.852	0.000655594	0.000693495	0.000800989	0.000854687	87.715	0.00146	0.00123	0.000614506	0.000874159	301.65	-0.000129432	-5.07364e-05	0.000163404	0.000354291	-0.000114034	87.935	0.0003627	0.000426081	0.00014604	0.000602901
88.852	0.000664563	0.000704046	0.000810252	0.000864634	88.715	0.00147	0.00124	0.000623155	0.000883128	302.15	-0.000124803	-4.94839e-05	0.000162966	0.000355427	-0.00010943	88.935	0.000370675	0.000434455	0.00015431	0.000612086
89.852	0.000673505	0.000714619	0.000819208	0.000874702	89.715	0.00148	0.00125	0.000631989	0.00089223	302.65	-0.00012032	-4.77088e-05	0.000163211	0.000356945	-0.000105708	89.935	0.000378708	0.000442583	0.000163325	0.000621365
90.852	0.000682583	0.000725207	0.000828758	0.000884687	90.715	0.00149	0.00126	0.000640556	0.000901523	303.15	-0.000115522	-4.58767e-05	0.000162582	0.000358258	-0.000101453	90.935	0.000386458	0.000451016	0.000171247	0.000630733
91.852	0.000691294	0.000735563	0.000837859	0.000894913	91.715	0.0015	0.00127	0.000649095	0.000910568	303.65	-0.000110807	-4.36826e-05	0.000162426	0.000359816	-9.71567e-05	91.935	0.000394351	0.000459319	0.000179795	0.000640319
92.852	0.000700209	0.000746434	0.000847203	0.000905179	92.715	0.00152	0.00128	0.000657852	0.000919717	304.15	-0.000106513	-4.17803e-05	0.000161908	0.000360995	-9.32993e-05	92.935	0.000402045	0.000467758	0.000188164	0.000649417
93.852	0.000709132	0.000757072	0.000856517	0.00091569	93.715	0.00153	0.00129	0.000666362	0.000928607	304.65	-0.000102041	-3.96123e-05	0.000161508	0.000362398	-8.81783e-05	93.935	0.000410019	0.000476645	0.000196907	0.000658808
94.852	0.000718191	0.000767549	0.000865858	0.00092569	94.715	0.00154	0.0013	0.000674766	0.000937867	305.15	-9.73033e-05	-3.70295e-05	0.000161119	0.000363655	-8.33881e-05	94.935	0.000417795	0.000485014	0.000204623	0.000668033
95.852	0.000726946	0.000778196	0.00087475	0.00093571	95.715	0.00156	0.0013	0.000683158	0.000946799	305.65	-9.27306e-05	-3.45297e-05	0.000160787	0.000365089	-7.95502e-05	95.935	0.00042525	0.000493109	0.000212366	0.000677306
96.852	0.000735908	0.000788888	0.000883882	0.00094575	96.715	0.00157	0.00131	0.000691783	0.00095619	306.15	-8.82084e-05	-3.18982e-05	0.000160212	0.000366198	-7.55993e-05	96.935	0.000433053	0.000501093	0.00021995	0.000686513
97.852	0.000744866	0.000799604	0.000893044	0.000955863	97.715	0.00158	0.00132	0.000700172	0.000964848	306.65	-8.35818e-05	-2.93461e-05	0.000159789	0.000367412	-7.18821e-05	97.935	0.000440538	0.000508974	0.000227242	0.000695996
98.852	0.000753619	0.000810225	0.000902073	0.000965983	98.715	0.00159	0.00133	0.000708758	0.000974275	307.15	-7.90394e-05	-2.61379e-05	0.000159087	0.000368941	-6.79356e-05	98.935	0.000448375	0.000517608	0.000234135	0.000705712
99.852	0.000762787	0.00082089	0.000911054	0.000976198	99.715	0.0016	0.00134	0.000717342	0.000983523	307.65	-7.47262e-05	-2.34273e-05	0.00015835	0.000369842	-6.39767e-05	99.935	0.000456136	0.000525836	0.000241131	0.00071553
100.852	0.00077196	0.000831822	0.000920075	0.000986062	100.715	0.00162	0.00135	0.000726123	0.00099394	308.15	-7.02657e-05	-2.01305e-05	0.000157863	0.000371197	-5.9841e-05	100.935	0.000464356	0.000534293	0.000242446	0.000724924
101.852	0.000781201	0.000842255	0.000929292	0.00099653	101.715	0.00163	0.00136	0.000735011	0.001	308.65	-6.56336e-05	-1.73272e-05	0.000157078	0.000372322	-5.55354e-05	101.935	0.000472488	0.000542569	0.0002452	0.000734721
102.852	0.000790801	0.000853432	0.000938066	0.00101	102.715	0.00164	0.00137	0.000743813	0.00101	309.15	-6.11315e-05	-1.40745e-05	0.000156531	0.0003738	-5.16828e-05	102.935	0.000480802	0.000550945	0.000254228	0.000743877
103.852	0.000799934	0.000864007	0.00094726	0.00102	103.715	0.00165	0.00137	0.000752657	0.00102	309.65	-5.67593e-05	-1.08675e-05	0.000155866	0.000375109	-4.78289e-05	103.935	0.000489159	0.000559774	0.000263648	0.000753508
104.852	0.000809554	0.000874593	0.000956257	0.00103	104.715	0.00167	0.00138	0.00076166	0.00103	310.15	-5.2119e-05	-7.37346e-06	0.000155291	0.000376325	-4.34431e-05	104.935	0.000497481	0.000568352	0.000272302	0.00076292
105.852	0.0008188	0.0008858	0.000965303	0.00104	105.715	0.00168	0.00139	0.000770281	0.00104	310.65	-4.77222e-05	-4.41509e-06	0.000154821	0.000377342	-3.94409e-05	105.935	0.000505984	0.000577193	0.000281592	0.000772342
106.852	0.000828128	0.000896813	0.000974626	0.00105	106.715	0.00169	0.0014	0.000779445	0.00105	311.15	-4.32188e-05	-7.229e-07	0.000154195	0.000378664	-3.5562e-05	106.935	0.000514222	0.000585411	0.000291103	0.000781623
107.852	0.000837416	0.000907716	0.000983704	0.00106	107.715	0.00171	0.00141	0.000787949	0.00106	311.65	-3.87474e-05	2.51299e-06	0.000153753	0.000379821	-3.12119e-05	107.935	0.000522629	0.000594265	0.000300371	0.000791179
108.852	0.00084664	0.000918629	0.000992669	0.00107	108.715	0.00172	0.00142	0.000797097	0.00107	312.15	-3.43307e-05	6.14007e-06	0.000153094	0.00038131	-2.66436e-05	108.935	0.000530752	0.00060238	0.000309512	0.000800896
109.852	0.000855639	0.000929386	0.001	0.00108	109.715	0.00173	0.00143	0.000805726	0.00108	312.65	-2.97555e-05	9.55014e-06	0.000153035	0.000382549	-2.29093e-05	109.935	0.000539093	0.000611084	0.000318487	0.000810348
110.852	0.000864905	0.00094065	0.00101	0.00109	110.715	0.00174	0.00144	0.000814507	0.00109	313.15	-2.50883e-05	1.31461e-05	0.000152441	0.000383782	-1.81179e-05	110.935	0.000547259	0.000619199	0.000327462	0.000819992
111.852	0.000873814	0.000951475	0.00102	0.0011	111.715	0.00175	0.00144	0.000822902	0.0011	313.65	-2.06316e-05	1.64445e-05	0.000152441	0.000384862	-1.4024e-05	111.935	0.000555446	0.000627803	0.000336439	0.00082981
112.852	0.000882836	0.000962379	0.00103	0.00111	112.715	0.00177	0.00145	0.000831459	0.00111	314.15	-1.60366e-05	2.02374e-05	0.000152124	0.000386463	-9.86684e-06	112.935	0.000563602	0.000636733	0.000345916	0.000839536
113.852	0.000892035	0.00097385	0.00104	0.00112	113.715	0.00178	0.00146	0.000840623	0.00112	314.65	-1.13473e-05	2.36445e-05	0.000152163	0.000387414	-5.11098e-06	113.935	0.000571754	0.000644883	0.000354718	0.000849381
114.852	0.0009012	0.000985457	0.00105	0.00113	114.715	0.00179	0.00147	0.000849458	0.00113	315.15	-6.78811e-06	2.76937e-05	0.000152204	0.000388977	5.5458e-07	114.935	0.000580164	0.000653701	0.000364222	0.000859217
115.852	0.000910845	0.000996612	0.00106	0.00114	115.715	0.0018	0.00148	0.000858466	0.00113	315.65	-1.95431e-06	3.12936e-05	0.000152424	0.000390224	4.43351e-06	115.935	0.000588573	0.000662358	0.000373225	0.000869098
116.852	0.000919896	0.00101	0.00106	0.00115	116.715	0.00182	0.00149	0.000867574	0.00114	316.15	2.63898e-06	3.50548e-05	0.000152828	0.000391635	8.37839e-06	116.935	0.000596511	0.000670384	0.000382749	0.000879106
117.852	0.000929167	0.00102	0.00107	0.00117	117.715	0.00183	0.0015	0.000876464	0.00115	316.65	7.39946e-06	3.89998e-05	0.000153319	0.000393088	1.27152e-05	117.935	0.000605074	0.000679127	0.000391501	0.000888939
118.852	0.000938221	0.00103	0.00108	0.00118	118.715	0.00184	0.00151	0.000885553	0.00116	317.15	1.1994e-05	4.25238e-05	0.000154094	0.000394485	1.76162e-05	118.935	0.000613248	0.000687397	0.000400796	0.000898477
119.852	0.000947618	0.00104	0.00109	0.00119	119.715	0.00185	0.00152	0.000894923	0.00117	317.65	1.66566e-05	4.63036e-05	0.000155167	0.000395926	2.1387e-05	119.935	0.000621526	0.000696138	0.000409821	0.000908525
120.852	0.000958155	0.00105	0.0011	0.0012	120.715	0.00187	0.00153	0.000904312	0.00118	318.15	2.14189e-05	5.01126e-05	0.000156405	0.000397248	2.58642e-05	120.935	0.00063009	0.000705089	0.000418768	0.0009182
121.852	0.000967611	0.00107	0.00111	0.00121	121.715	0.00188	0.00154	0.000913057	0.00119	318.65	2.64229e-05	5.40902e-05	0.000157865	0.000398857	3.0139e-05	121.935	0.00063876	0.000713803	0.000428437	0.000928017
122.852	0.00097727	0.00108	0.00112	0.00122	122.715	0.00189	0.00154	0.00092277	0.0012	319.15	3.12265e-05	5.75362e-05	0.000159055	0.000400219	3.44773e-05	122.935	0.000646927	0.00072224	0.000437439	0.000937717
123.852	0.000986332	0.00109	0.00113	0.00123	123.715	0.00191	0.00155	0.00093161	0.00121	319.65	3.58806e-05	6.13506e-05	0.000160731	0.000401847	3.85537e-05	123.935	0.000655268	0.000730802	0.000446519	0.000947524
124.852	0.000996298	0.0011	0.00114	0.00124	124.715	0.00192	0.00156	0.000940858	0.00122	320.15	4.07142e-05	6.498e-05	0.000162378	0.000403291	4.28858e-05	124.935	0.000663472	0.000739192	0.000455813	0.000957313
125.852	0.00101	0.00111	0.00115	0.00125	125.715	0.00193	0.00157	0.000949903	0.00123	320.65	4.56113e-05	6.86659e-05	0.000164276	0.000404818	4.82561e-05	125.935	0.000672016	0.000747823	0.000464756	0.00096704
126.852	0.00101	0.00112	0.00116	0.00126	126.715	0.00195	0.00158	0.000958879	0.00124	321.15	5.02145e-05	7.23364e-05	0.000166475	0.000406311	5.39341e-05	126.935	0.000680059	0.000755997	0.00047414	0.000976848
127.852	0.00102	0.00113	0.00117	0.00127	127.715	0.00196	0.00159	0.000967524	0.00124	321.65	5.51271e-05	7.61027e-05	0.000168633	0.000407951	5.82494e-05	127.935	0.000688329	0.000764545	0.000483818	0.000986872
128.852	0.00103	0.00114	0.00117	0.00128	128.715	0.00197	0.0016	0.000976263	0.00125	322.15	6.01406e-05	7.98386e-05	0.000171402	0.000409624	6.23867e-05	128.935	0.000696878	0.000773156	0.000492721	0.000996738
129.852	0.00104	0.00116	0.00118	0.00129	129.715	0.00199	0.00161	0.000984992	0.00126	322.65	6.48165e-05	8.34529e-05	0.000173441	0.000411344	6.66381e-05	129.935	0.00070509	0.000781196	0.000502489	0.00101
130.852	0.00105	0.00117	0.00119	0.00131	130.715	0.002	0.00162	0.00099366	0.00127	323.15	6.97423e-05	8.72126e-05	0.000176313	0.000413175	7.02565e-05	130.935	0.000713583	0.000790127	0.000511899	0.00102
131.852	0.00106	0.00118	0.0012	0.00132	131.715	0.00201	0.00163	0.001	0.00128	323.65	7.48372e-05	9.0673e-05	0.000178825	0.000415024	7.48961e-05	131.935	0.000721825	0.000798958	0.000521498	0.00103
132.852	0.00107	0.00119	0.00121	0.00133	132.715	0.00203	0.00164	0.00101	0.00129	324.15	7.97376e-05	9.45144e-05	0.000181985	0.000416799	7.88533e-05	132.935	0.000730353	0.000807929	0.000530424	0.00104
133.852	0.00108	0.0012	0.00122	0.00134	133.715	0.00204	0.00165	0.00102	0.0013	324.65	8.44724e-05	9.81503e-05	0.000184966	0.000418563	8.31949e-05	133.935	0.000738828	0.00081642	0.000540017	0.00105
134.852	0.00109	0.00121	0.00123	0.00135	134.715	0.00205	0.00166	0.00103	0.00131	325.15	8.94002e-05	0.000101742	0.000187831	0.000420261	8.7261e-05	134.935	0.000747377	0.000825423	0.000549741	0.00106
135.852	0.0011	0.00122	0.00124	0.00136	135.715	0.00207	0.00167	0.00104	0.00132	325.65	9.42089e-05	0.000105268	0.000190729	0.000422043	9.13643e-05	135.935	0.000755765	0.000834107	0.000558632	0.00107
136.852	0.00111	0.00123	0.00125	0.00137	136.715	0.00208	0.00168	0.00105	0.00132	326.15	9.92288e-05	0.000108975	0.000194307	0.000423728	0.000100746	136.935	0.000764066	0.000842471	0.000568239	0.00108
137.852	0.00112	0.00125	0.00126	0.00138	137.715	0.00209	0.00168	0.00106	0.00133	326.65	0.000103784	0.000112302	0.00019727	0.000425806	0.000105	137.935	0.000772644	0.000851254	0.000577415	0.00109
138.852	0.00113	0.00126	0.00127	0.00139	138.715	0.00211	0.00169	0.00107	0.00134	327.15	0.000108364	0.000115704	0.000200442	0.000427631	0.00010925	138.935	0.000781081	0.000860321	0.000587025	0.0011
139.852	0.00114	0.00127	0.00127	0.0014	139.715	0.00212	0.0017	0.00108	0.00135	327.65	0.000113098	0.000119299	0.000203419	0.00042961	0.000113142	139.935	0.000789578	0.00086897	0.000596255	0.00111
140.852	0.00115	0.00128	0.00128	0.00142	140.715	0.00213	0.00171	0.00108	0.00136	328.15	0.000117986	0.000122778	0.000206926	0.000431669	0.000117306	140.935	0.000797784	0.000877643	0.000606199	0.00112
141.852	0.00116	0.00129	0.00129	0.00143	141.715	0.00215	0.00172	0.00109	0.00137	328.65	0.000122502	0.000126298	0.000210156	0.000433603	0.00012187	141.935	0.000806481	0.000886357	0.00061652	0.00113
142.852	0.00116	0.0013	0.0013	0.00144	142.715	0.00216	0.00173	0.0011	0.00138	329.15	0.000127025	0.000129806	0.000213773	0.000435757	0.000126278	142.935	0.00081517	0.000894975	0.000625936	0.00114
143.852	0.00117	0.00131	0.00131	0.00145	143.715	0.00217	0.00174	0.00111	0.00139	329.65	0.000131488	0.000132931	0.000217324	0.000437852	0.000130464	143.935	0.000823871	0.000904187	0.000628569	0.00114
					144.715	0.00219	0.00175	0.00112	0.0014	330.15	0.000136227	0.000136245	0.00022092	0.00043994	0.000135004
										330.65	0.000141563	0.000139944	0.000224235	0.000442239	0.000139384
										331.15	0.000145701	0.00014322	0.000227872	0.000444724	0.000143746
										331.65	0.000150391	0.000146556	0.000231415	0.000446895	0.000148173
										332.15	0.000154976	0.000149988	0.000235099	0.000449221	0.000152563
										332.65	0.000159734	0.000153448	0.000238679	0.000451866	0.000156877
										333.15	0.000164279	0.000156793	0.00024249	0.000454479	0.000161195
										333.65	0.000168879	0.000160004	0.000246114	0.000456713	0.000165708
										334.15	0.000173481	0.000163616	0.000249779	0.000459338	0.00017029
										334.65	0.000178241	0.000167285	0.000253604	0.00046224	0.000175203
										335.15	0.000182729	0.000170775	0.000257323	0.000464979	0.000179595
										335.65	0.000187294	0.000174522	0.000261102	0.000467991	0.000184771
										336.15	0.000191855	0.000177874	0.000264957	0.000470809	0.000189147
										336.65	0.000196425	0.000181712	0.000268991	0.000473699	0.000193951
										337.15	0.000201381	0.000185287	0.000272717	0.000476854	0.000198496
										337.65	0.000205578	0.000189183	0.000276537	0.000480061	0.000203035
										338.15	0.00021016	0.000192541	0.000280749	0.000483	0.00020813
										338.65	0.000214614	0.000196155	0.00028488	0.000486225	0.000212601
										339.15	0.000219079	0.000199949	0.000288867	0.000489688	0.000218082
										339.65	0.000223363	0.000203617	0.000292881	0.000492895	0.000222318
										340.15	0.000227999	0.000207198	0.000296675	0.000496253	0.000226688
										340.65	0.000232481	0.000210852	0.000300583	0.000499609	0.000231313
										341.15	0.000237052	0.000214471	0.000304574	0.000503048	0.000236029
										341.65	0.000241384	0.000218203	0.000308462	0.000506543	0.000240495
										342.15	0.000245949	0.000221731	0.000312426	0.000510112	0.000245065
										342.65	0.000250796	0.000225064	0.000316448	0.000513604	0.00024984
										343.15	0.000255209	0.000228613	0.000320449	0.000517412	0.000255224
										343.65	0.000259734	0.000232239	0.000324264	0.00052105	0.000259608
										344.15	0.000264258	0.000235667	0.000328158	0.000524771	0.000263781
										344.65	0.000268803	0.000239221	0.000331994	0.000528646	0.000269651
										345.15	0.000273225	0.000242726	0.000335794	0.000532686	0.000273902
										345.65	0.00027795	0.00024653	0.000339983	0.000536882	0.000277892
										346.15	0.000282604	0.000250248	0.000343996	0.000541009	0.000282456
										346.65	0.000287047	0.000253866	0.000347867	0.00054525	0.000287003
										347.15	0.000291613	0.000257332	0.000351685	0.000549333	0.000291434
										347.65	0.00029612	0.000261171	0.000355905	0.00055377	0.000295826
										348.15	0.000300767	0.000264661	0.00035983	0.00055804	0.000301154
										348.65	0.000305101	0.000268278	0.000363797	0.000562261	0.000305181
										349.15	0.000309794	0.000271864	0.000367807	0.000567123	0.000309694
										349.65	0.000314135	0.000275359	0.000371632	0.000571628	0.000314113
										350.15	0.00031891	0.000278993	0.000375532	0.000576335	0.000318542
										350.65	0.000323326	0.00028262	0.000379412	0.000580992	0.000322708
															0.000327604

## Sheet: Figure S2
Figure S2
2.9998	0	2.9998	0	2.9998	0	2.9998	0	2.9998	0	2.9998	0	12.6578	0
3.0097	249.226	3.0097	249.226	3.0097	274.258	3.0097	245.417	3.0097	265.551	3.0097	282.964	17.9381	0
3.0195	208.5	3.0195	208.5	3.0195	189.496	3.0195	181.351	3.0195	201.984	3.0195	203.07	22.0154	0
3.0294	203.084	3.0294	203.084	3.0294	190.756	3.0294	185.565	3.0294	206.977	3.0294	214.114	25.4745	0
3.0393	199.167	3.0393	199.167	3.0393	204.331	3.0393	171.874	3.0393	217.609	3.0393	179.25	28.5417	0
3.0491	188.885	3.0491	188.885	3.0491	219.837	3.0491	182.536	3.0491	199.203	3.0491	196.028	31.3327	0
3.059	210.893	3.059	210.893	3.059	184.531	3.059	174.327	3.059	209.192	3.059	194.736	33.9161	0
3.0689	189.804	3.0689	189.804	3.0689	204.673	3.0689	203.798	3.0689	222.166	3.0689	218.668	36.3368	0
3.0787	193.911	3.0787	193.911	3.0787	218.376	3.0787	186.662	3.0787	237.405	3.0787	208.409	38.6256	0
3.0886	191.084	3.0886	191.084	3.0886	200.315	3.0886	208.623	3.0886	235.393	3.0886	187.391	38.6256	0
3.0984	203.268	3.0984	203.268	3.0984	194.838	3.0984	205.142	3.0984	205.142	3.0984	206.078	40.8054	0
3.1083	228.337	3.1083	228.337	3.1083	197.636	3.1083	212.986	3.1083	222.58	3.1083	193.798	42.893	0
3.1182	221.747	3.1182	221.747	3.1182	213.032	3.1182	209.158	3.1182	215.937	3.1182	191.728	44.9017	0
3.128	207.899	3.128	207.899	3.128	182.159	3.128	187.109	3.128	218.789	3.128	193.049	46.842	0
3.1379	194.839	3.1379	194.839	3.1379	240.335	3.1379	209.675	3.1379	218.576	3.1379	211.653	46.842	0
3.1478	212.89	3.1478	212.89	3.1478	218.944	3.1478	212.89	3.1478	216.926	3.1478	191.702	50.5505	0
3.1576	200.02	3.1576	200.02	3.1576	236.204	3.1576	204.04	3.1576	243.24	3.1576	202.03	52.3316	0
3.1675	190.185	3.1675	190.185	3.1675	208.048	3.1675	201.743	3.1675	215.403	3.1675	213.301	54.071	0
3.1774	215.627	3.1774	215.627	3.1774	219.897	3.1774	192.143	3.1774	213.492	3.1774	217.762	54.071	0
3.1872	201.716	3.1872	201.716	3.1872	203.85	3.1872	189.976	3.1872	210.254	3.1872	211.321	55.7729	0
3.1971	224.821	3.1971	224.821	3.1971	248.325	3.1971	215.624	3.1971	219.711	3.1971	194.164	55.7729	0
3.207	216.546	3.207	216.546	3.207	239.498	3.207	196.588	3.207	245.486	3.207	222.534	57.441	0
3.2168	200.297	3.2168	200.297	3.2168	237.917	3.2168	231.816	3.2168	257.235	3.2168	220.632	57.441	0
3.2267	206.088	3.2267	206.088	3.2267	234.514	3.2267	210.149	3.2267	226.392	3.2267	228.422	59.0787	0
3.2366	221.027	3.2366	221.027	3.2366	225.027	3.2366	213.026	3.2366	218.026	3.2366	226.027	60.6888	0
3.2464	218.732	3.2464	218.732	3.2464	252.461	3.2464	244.284	3.2464	238.152	3.2464	198.289
3.2563	218.071	3.2563	218.071	3.2563	243.428	3.2563	225.171	3.2563	235.314	3.2563	217.057
3.2662	222.87	3.2662	222.87	3.2662	234.22	3.2662	223.902	3.2662	233.188	3.2662	211.52
3.276	224.012	3.276	224.012	3.276	235.42	3.276	220.9	3.276	225.049	3.276	214.678
3.2859	224.09	3.2859	224.09	3.2859	233.342	3.2859	231.286	3.2859	227.174	3.2859	217.923
3.2958	221.147	3.2958	221.147	3.2958	243.672	3.2958	224.219	3.2958	246.743	3.2958	237.529
3.3056	233.081	3.3056	233.081	3.3056	233.081	3.3056	223.716	3.3056	239.324	3.3056	254.932
3.3155	252.621	3.3155	252.621	3.3155	246.484	3.3155	232.165	3.3155	252.621	3.3155	252.621
3.3254	244.824	3.3254	244.824	3.3254	243.799	3.3254	233.556	3.3254	259.165	3.3254	237.653
3.3353	255.86	3.3353	255.86	3.3353	257.915	3.3353	236.337	3.3353	247.64	3.3353	196.262
3.3451	229.527	3.3451	229.527	3.3451	259.646	3.3451	222.257	3.3451	270.032	3.3451	229.527
3.355	247.397	3.355	247.397	3.355	240.24	3.355	219.794	3.355	260.686	3.355	207.527
3.3649	256.619	3.3649	256.619	3.3649	253.54	3.3649	239.169	3.3649	227.878	3.3649	273.043
3.3748	270.49	3.3748	270.49	3.3748	254.22	3.3748	267.439	3.3748	248.119	3.3748	232.865
3.3846	222.341	3.3846	222.341	3.3846	234.808	3.3846	243.12	3.3846	264.939	3.3846	237.925
3.3945	256.329	3.3945	256.329	3.3945	244.026	3.3945	253.253	3.3945	280.937	3.3945	266.583
3.4044	232.878	3.4044	232.878	3.4044	286.699	3.4044	225.633	3.4044	256.683	3.4044	267.033
3.4143	256.442	3.4143	256.442	3.4143	254.399	3.4143	250.312	3.4143	260.529	3.4143	245.203
3.4241	260.547	3.4241	260.547	3.4241	275.994	3.4241	242.01	3.4241	259.517	3.4241	234.801
3.434	255.49	3.434	255.49	3.434	245.23	3.434	260.62	3.434	239.073	3.434	243.177
3.4439	231.82	3.4439	231.82	3.4439	259.638	3.4439	268.911	3.4439	262.729	3.4439	233.881
3.4538	269.77	3.4538	269.77	3.4538	256.384	3.4538	231.672	3.4538	253.295	3.4538	256.384
3.4636	254.06	3.4636	254.06	3.4636	236.645	3.4636	254.06	3.4636	270.451	3.4636	234.596
3.4735	285.006	3.4735	285.006	3.4735	270.444	3.4735	252.761	3.4735	262.122	3.4735	267.323
3.4834	256.483	3.4834	256.483	3.4834	276.055	3.4834	244.123	3.4834	255.453	3.4834	256.483
3.4933	273.034	3.4933	273.034	3.4933	269.92	3.4933	236.699	3.4933	270.958	3.4933	258.5
3.5031	247.506	3.5031	247.506	3.5031	265.038	3.5031	246.475	3.5031	261.944	3.5031	251.631
3.513	255.052	3.513	255.052	3.513	248.955	3.513	255.052	3.513	285.536	3.513	276.391
3.5229	238.417	3.5229	238.417	3.5229	299.843	3.5229	234.252	3.5229	327.953	3.5229	255.075
3.5328	287.74	3.5328	287.74	3.5328	244.733	3.5328	276.477	3.5328	287.74	3.5328	281.597
3.5427	257.913	3.5427	257.913	3.5427	255.849	3.5427	229.027	3.5427	270.293	3.5427	251.723
3.5525	272.652	3.5525	272.652	3.5525	317.249	3.5525	279.747	3.5525	297.991	3.5525	265.557
3.5624	232.601	3.5624	232.601	3.5624	277.099	3.5624	259.906	3.5624	259.906	3.5624	262.94
3.5723	250.493	3.5723	250.493	3.5723	313.883	3.5723	256.627	3.5723	274.009	3.5723	279.121
3.5822	277.198	3.5822	277.198	3.5822	278.213	3.5822	270.09	3.5822	240.644	3.5822	257.906
3.5921	246.98	3.5921	246.98	3.5921	277.346	3.5921	258.114	3.5921	305.688	3.5921	280.383
3.6019	248.947	3.6019	248.947	3.6019	261.892	3.6019	255.917	3.6019	276.829	3.6019	293.757
3.6118	275.35	3.6118	275.35	3.6118	309.004	3.6118	252.914	3.6118	288.608	3.6118	271.271
3.6217	328.351	3.6217	328.351	3.6217	289.115	3.6217	257.105	3.6217	299.44	3.6217	280.854
3.6316	282.794	3.6316	282.794	3.6316	305.174	3.6316	265.501	3.6316	332.639	3.6316	288.898
3.6415	257.466	3.6415	257.466	3.6415	334.399	3.6415	279.007	3.6415	306.703	3.6415	260.544
3.6513	271.715	3.6513	271.715	3.6513	289.897	3.6513	257.574	3.6513	292.927	3.6513	290.907
3.6612	243.981	3.6612	243.981	3.6612	271.66	3.6612	286.012	3.6612	309.59	3.6612	287.037
3.6711	304.654	3.6711	304.654	3.6711	295.575	3.6711	290.531	3.6711	315.75	3.6711	292.548
3.681	268.431	3.681	268.431	3.681	292.559	3.681	249.329	3.681	331.768	3.681	244.302
3.6909	303.535	3.6909	303.535	3.6909	288.257	3.6909	244.458	3.6909	314.74	3.6909	293.35
3.7008	292.591	3.7008	292.591	3.7008	296.669	3.7008	239.578	3.7008	296.669	3.7008	277.299
3.7107	259.681	3.7107	259.681	3.7107	284.315	3.7107	252.496	3.7107	302.79	3.7107	261.734
3.7205	262.784	3.7205	262.784	3.7205	296.009	3.7205	264.798	3.7205	293.996	3.7205	272.852
3.7304	293.742	3.7304	293.742	3.7304	310.061	3.7304	289.662	3.7304	316.18	3.7304	279.463
3.7403	263.322	3.7403	263.322	3.7403	288.545	3.7403	287.536	3.7403	321.838	3.7403	301.66
3.7502	325.953	3.7502	325.953	3.7502	306.354	3.7502	257.874	3.7502	299.134	3.7502	256.842
3.7601	274.84	3.7601	274.84	3.7601	317.912	3.7601	284.07	3.7601	295.351	3.7601	313.81
3.77	256.291	3.77	256.291	3.77	294.483	3.77	297.499	3.77	302.524	3.77	264.331
3.7799	265.321	3.7799	265.321	3.7799	314.753	3.7799	263.303	3.7799	287.515	3.7799	252.206
3.7897	273.377	3.7897	273.377	3.7897	327.441	3.7897	300.919	3.7897	284.598	3.7897	276.438
3.7996	278.115	3.7996	278.115	3.7996	347.136	3.7996	287.25	3.7996	272.025	3.7996	268.979
3.8095	269.589	3.8095	269.589	3.8095	274.637	3.8095	272.618	3.8095	295.841	3.8095	263.53
3.8194	303.289	3.8194	303.289	3.8194	271.844	3.8194	265.758	3.8194	332.705	3.8194	290.103
3.8293	306.451	3.8293	306.451	3.8293	284.419	3.8293	282.416	3.8293	302.445	3.8293	285.42
3.8392	279.036	3.8392	279.036	3.8392	293.242	3.8392	283.095	3.8392	322.667	3.8392	264.831
3.8491	288.765	3.8491	288.765	3.8491	300.4	3.8491	279.245	3.8491	281.361	3.8491	282.419
3.859	294.38	3.859	294.38	3.859	328.586	3.859	265.357	3.859	316.148	3.859	297.49
3.8689	279.589	3.8689	279.589	3.8689	348.735	3.8689	249.526	3.8689	283.597	3.8689	261.551
3.8788	270.813	3.8788	270.813	3.8788	327.613	3.8788	275.884	3.8788	329.641	3.8788	289.07
3.8886	286.597	3.8886	286.597	3.8886	313.114	3.8886	267.218	3.8886	303.935	3.8886	277.417
3.8985	292.509	3.8985	292.509	3.8985	296.502	3.8985	281.527	3.8985	324.455	3.8985	278.532
3.9084	295.358	3.9084	295.358	3.9084	323.487	3.9084	289.33	3.9084	274.261	3.9084	265.219
3.9183	275.257	3.9183	275.257	3.9183	311.823	3.9183	295.572	3.9183	339.247	3.9183	256.975
3.9282	322.681	3.9282	322.681	3.9282	304.416	3.9282	281.078	3.9282	309.49	3.9282	272.96
3.9381	340.55	3.9381	340.55	3.9381	335.467	3.9381	276.506	3.9381	335.467	3.9381	288.705
3.948	291.103	3.948	291.103	3.948	300.295	3.948	287.017	3.948	332.98	3.948	282.931
3.9579	283.726	3.9579	283.726	3.9579	274.639	3.9579	298.872	3.9579	316.037	3.9579	280.697
3.9678	272.242	3.9678	272.242	3.9678	304.389	3.9678	309.412	3.9678	332.517	3.9678	285.302
3.9777	273.767	3.9777	273.767	3.9777	316.353	3.9777	310.269	3.9777	311.283	3.9777	298.102
3.9876	281.11	3.9876	281.11	3.9876	319.397	3.9876	281.11	3.9876	303.276	3.9876	290.178
3.9975	310.287	3.9975	310.287	3.9975	290.139	3.9975	259.916	3.9975	298.198	3.9975	274.02
4.0074	282.682	4.0074	282.682	4.0074	320.91	4.0074	286.706	4.0074	311.856	4.0074	288.718
4.0173	317.551	4.0173	317.551	4.0173	321.743	4.0173	239.997	4.0173	311.263	4.0173	256.766
4.0272	328.726	4.0272	328.726	4.0272	293.433	4.0272	269.233	4.0272	335.785	4.0272	255.116
4.037	296.352	4.037	296.352	4.037	316.512	4.037	282.24	4.037	328.608	4.037	300.384
4.0469	263.07	4.0469	263.07	4.0469	333.155	4.0469	281.353	4.0469	285.416	4.0469	247.835
4.0568	321.082	4.0568	321.082	4.0568	294.411	4.0568	264.662	4.0568	282.101	4.0568	271.843
4.0667	313.174	4.0667	313.174	4.0667	299.87	4.0667	308.057	4.0667	330.573	4.0667	275.307
4.0766	289.267	4.0766	289.267	4.0766	343.441	4.0766	281.09	4.0766	344.463	4.0766	274.957
4.0865	290.716	4.0865	290.716	4.0865	314.693	4.0865	276.73	4.0865	327.68	4.0865	314.693
4.0964	270.439	4.0964	270.439	4.0964	332.456	4.0964	300.939	4.0964	296.872	4.0964	281.622
4.1063	279.185	4.1063	279.185	4.1063	341.226	4.1063	285.189	4.1063	314.208	4.1063	298.198
4.1162	295.79	4.1162	295.79	4.1162	322.862	4.1162	254.68	4.1162	323.865	4.1162	277.742
4.1261	307.365	4.1261	307.365	4.1261	291.398	4.1261	281.419	4.1261	334.31	4.1261	293.394
4.136	295.233	4.136	295.233	4.136	285.123	4.136	283.1	4.136	316.466	4.136	299.278
4.1459	301.279	4.1459	301.279	4.1459	291.135	4.1459	307.366	4.1459	298.236	4.1459	311.423
4.1558	297.242	4.1558	297.242	4.1558	311.207	4.1558	257.344	4.1558	353.1	4.1558	272.306
4.1657	342.847	4.1657	342.847	4.1657	316.629	4.1657	273.269	4.1657	344.863	4.1657	288.395
4.1756	310.419	4.1756	310.419	4.1756	334.374	4.1756	280.475	4.1756	321.398	4.1756	279.477
4.1855	320.999	4.1855	320.999	4.1855	280.749	4.1855	273.705	4.1855	345.15	4.1855	299.868
4.1954	311.69	4.1954	311.69	4.1954	316.717	4.1954	283.537	4.1954	319.733	4.1954	297.613
4.2053	294.519	4.2053	294.519	4.2053	352.01	4.2053	309.648	4.2053	308.639	4.2053	285.441
4.2152	316.06	4.2152	316.06	4.2152	352.645	4.2152	274.393	4.2152	324.19	4.2152	252.035
4.2251	311.865	4.2251	311.865	4.2251	354.437	4.2251	299.984	4.2251	335.626	4.2251	279.193
4.235	291.098	4.235	291.098	4.235	334.56	4.235	285.033	4.235	318.388	4.235	289.076
4.2449	318.13	4.2449	318.13	4.2449	321.131	4.2449	310.127	4.2449	330.135	4.2449	333.136
4.2548	277.896	4.2548	277.896	4.2548	320.88	4.2548	313.883	4.2548	331.876	4.2548	294.89
4.2647	313.393	4.2647	313.393	4.2647	339.678	4.2647	293.174	4.2647	350.798	4.2647	297.218
4.2746	310.781	4.2746	310.781	4.2746	305.703	4.2746	299.609	4.2746	323.984	4.2746	303.671
4.2845	304.272	4.2845	304.272	4.2845	321.287	4.2845	274.245	4.2845	303.271	4.2845	294.263
4.2944	324.046	4.2944	324.046	4.2944	317.97	4.2944	302.781	4.2944	321.008	4.2944	278.477
4.3044	317.434	4.3044	317.434	4.3044	323.538	4.3044	272.667	4.3044	324.556	4.3044	294.033
4.3143	317.148	4.3143	317.148	4.3143	309.016	4.3143	279.537	4.3143	337.478	4.3143	286.653
4.3242	299.281	4.3242	299.281	4.3242	342.884	4.3242	270.542	4.3242	337.929	4.3242	272.524
4.3341	298.056	4.3341	298.056	4.3341	315.232	4.3341	290.983	4.3341	338.47	4.3341	289.973
4.344	267.299	4.344	267.299	4.344	286.537	4.344	310.837	4.344	328.049	4.344	289.574
4.3539	325.514	4.3539	325.514	4.3539	321.483	4.3539	277.141	4.3539	349.701	4.3539	286.211
4.3638	325.969	4.3638	325.969	4.3638	322.884	4.3638	315.686	4.3638	323.913	4.3638	297.177
4.3737	333.653	4.3737	333.653	4.3737	332.648	4.3737	309.534	4.3737	331.643	4.3737	295.464
4.3836	298.159	4.3836	298.159	4.3836	303.161	4.3836	326.173	4.3836	313.167	4.3836	266.142
4.3935	301.744	4.3935	301.744	4.3935	296.715	4.3935	285.651	4.3935	326.889	4.3935	308.785
4.4034	290.69	4.4034	290.69	4.4034	309.801	4.4034	256.491	4.4034	308.795	4.4034	291.696
4.4133	305.868	4.4133	305.868	4.4133	293.834	4.4133	304.865	4.4133	321.914	4.4133	329.936
4.4232	312.818	4.4232	312.818	4.4232	326.945	4.4232	300.709	4.4232	341.072	4.4232	298.69
4.4331	326.447	4.4331	326.447	4.4331	329.451	4.4331	271.371	4.4331	344.471	4.4331	300.411
4.443	304.854	4.443	304.854	4.443	324.714	4.443	304.854	4.443	320.742	4.443	287.972
4.453	338.315	4.453	338.315	4.453	338.315	4.453	285.326	4.453	367.867	4.453	301.63
4.4629	347.649	4.4629	347.649	4.4629	343.607	4.4629	268.822	4.4629	362.808	4.4629	283.981
4.4728	337.441	4.4728	337.441	4.4728	331.361	4.4728	316.161	4.4728	328.321	4.4728	259.414
4.4827	294.483	4.4827	294.483	4.4827	341.034	4.4827	311.687	4.4827	332.938	4.4827	282.34
4.4926	317.915	4.4926	317.915	4.4926	347.655	4.4926	305.609	4.4926	346.63	4.4926	287.149
4.5025	313.336	4.5025	313.336	4.5025	320.48	4.5025	303.13	4.5025	332.728	4.5025	312.315
4.5124	321.48	4.5124	321.48	4.5124	323.521	4.5124	321.48	4.5124	348.014	4.5124	287.801
4.5223	277.73	4.5223	277.73	4.5223	350.977	4.5223	258.401	4.5223	316.388	4.5223	311.301
4.5322	321.464	4.5322	321.464	4.5322	352.802	4.5322	312.366	4.5322	324.497	4.5322	328.54
4.5421	271.79	4.5421	271.79	4.5421	305.763	4.5421	281.782	4.5421	305.763	4.5421	293.773
4.5521	323.197	4.5521	323.197	4.5521	310.067	4.5521	311.077	4.5521	323.197	4.5521	331.276
4.562	293.183	4.562	293.183	4.562	333.622	4.562	294.194	4.562	365.973	4.562	305.315
4.5719	314.288	4.5719	314.288	4.5719	364.288	4.5719	294.9	4.5719	379.594	4.5719	281.634
4.5818	328.537	4.5818	328.537	4.5818	362.63	4.5818	312.007	4.5818	360.564	4.5818	308.907
4.5917	316.417	4.5917	316.417	4.5917	322.444	4.5917	318.426	4.5917	393.764	4.5917	298.336
4.6016	321.083	4.6016	321.083	4.6016	313.204	4.6016	298.43	4.6016	364.42	4.6016	315.174
4.6115	336.794	4.6115	336.794	4.6115	305.905	4.6115	304.908	4.6115	366.687	4.6115	300.923
4.6214	353.409	4.6214	353.409	4.6214	320.464	4.6214	313.475	4.6214	358.4	4.6214	305.489
4.6314	362.866	4.6314	362.866	4.6314	334.876	4.6314	330.878	4.6314	308.886	4.6314	312.884
4.6413	324.945	4.6413	324.945	4.6413	351.941	4.6413	307.948	4.6413	310.948	4.6413	287.952
4.6512	340.165	4.6512	340.165	4.6512	315.722	4.6512	315.722	4.6512	374.792	4.6512	357.478
4.6611	307.269	4.6611	307.269	4.6611	349.443	4.6611	306.265	4.6611	384.588	4.6611	323.335
4.671	338.989	4.671	338.989	4.671	350.357	4.671	314.185	4.671	352.424	4.671	324.52
4.6809	343.934	4.6809	343.934	4.6809	352.426	4.6809	312.088	4.6809	357.734	4.6809	292.981
4.6908	330.573	4.6908	330.573	4.6908	349.78	4.6908	336.638	4.6908	369.999	4.6908	321.475
4.7008	332.688	4.7008	332.688	4.7008	360.747	4.7008	338.701	4.7008	374.776	4.7008	288.597
4.7107	332.577	4.7107	332.577	4.7107	337.511	4.7107	326.656	4.7107	339.485	4.7107	312.839
4.7206	319.546	4.7206	319.546	4.7206	325.614	4.7206	336.737	4.7206	382.242	4.7206	329.659
4.7305	356.88	4.7305	356.88	4.7305	341.585	4.7305	306.917	4.7305	352.801	4.7305	279.386
4.7404	315.932	4.7404	315.932	4.7404	349.782	4.7404	303.623	4.7404	349.782	4.7404	315.932
4.7503	328.176	4.7503	328.176	4.7503	356.191	4.7503	300.161	4.7503	328.176	4.7503	298.16
4.7603	340.641	4.7603	340.641	4.7603	339.651	4.7603	323.807	4.7603	359.456	4.7603	317.866
4.7702	346.771	4.7702	346.771	4.7702	359.614	4.7702	312.193	4.7702	377.397	4.7702	309.229
4.7801	357.628	4.7801	357.628	4.7801	369.386	4.7801	309.618	4.7801	343.911	4.7801	313.537
4.79	322.36	4.79	322.36	4.79	337.057	4.79	318.441	4.79	356.654	4.79	303.744
4.7999	311.147	4.7999	311.147	4.7999	354.871	4.7999	330.467	4.7999	367.072	4.7999	327.416
4.8099	365.49	4.8099	365.49	4.8099	359.295	4.8099	291.153	4.8099	366.523	4.8099	337.614
4.8198	338.501	4.8198	338.501	4.8198	347.846	4.8198	301.12	4.8198	395.61	4.8198	329.156
4.8297	322.763	4.8297	322.763	4.8297	370.922	4.8297	311.492	4.8297	394.489	4.8297	331.985
4.8396	306.582	4.8396	306.582	4.8396	369.702	4.8396	324.616	4.8396	370.704	4.8396	305.58
4.8495	372.663	4.8495	372.663	4.8495	354.87	4.8495	319.285	4.8495	382.548	4.8495	343.008
4.8595	369.569	4.8595	369.569	4.8595	371.561	4.8595	321.754	4.8595	378.534	4.8595	312.789
4.8694	351.132	4.8694	351.132	4.8694	344.028	4.8694	335.909	4.8694	372.443	4.8694	350.117
4.8793	365.027	4.8793	365.027	4.8793	400.897	4.8793	337.598	4.8793	391.402	4.8793	361.862
4.8892	373.109	4.8892	373.109	4.8892	363.782	4.8892	299.524	4.8892	382.437	4.8892	331.653
4.8991	342.816	4.8991	342.816	4.8991	363.99	4.8991	331.725	4.8991	349.874	4.8991	342.816
4.9091	360.247	4.9091	360.247	4.9091	373.328	4.9091	321.002	4.9091	411.567	4.9091	336.096
4.919	331.356	4.919	331.356	4.919	361.298	4.919	325.368	4.919	348.323	4.919	299.418
4.9289	320.083	4.9289	320.083	4.9289	386.478	4.9289	340.893	4.9289	405.306	4.9289	339.902
4.9388	355.376	4.9388	355.376	4.9388	366.326	4.9388	350.399	4.9388	368.317	4.9388	324.517
4.9488	371.265	4.9488	371.265	4.9488	342.94	4.9488	333.835	4.9488	372.277	4.9488	342.94
4.9587	354.407	4.9587	354.407	4.9587	384.189	4.9587	322.639	4.9587	384.189	4.9587	325.617
4.9686	382.601	4.9686	382.601	4.9686	361.345	4.9686	296.566	4.9686	408.917	4.9686	353.248
4.9785	329.648	4.9785	329.648	4.9785	388.764	4.9785	347.683	4.9785	405.797	4.9785	330.65
4.9884	373.486	4.9884	373.486	4.9884	370.466	4.9884	344.292	4.9884	375.499	4.9884	312.077
4.9984	387.989	4.9984	387.989	4.9984	348.788	4.9984	337.732	4.9984	398.041	4.9984	364.871
5.0083	380.613	5.0083	380.613	5.0083	379.626	5.0083	338.213	5.0083	383.571	5.0083	346.101
5.0182	351.619	5.0182	351.619	5.0182	402.564	5.0182	357.613	5.0182	369.6	5.0182	332.64
5.0281	392.223	5.0281	392.223	5.0281	413.343	5.0281	302.716	5.0281	386.189	5.0281	337.915
5.0381	371.747	5.0381	371.747	5.0381	375.787	5.0381	298.004	5.0381	393.971	5.0381	363.665
5.048	363.784	5.048	363.784	5.048	402.868	5.048	340.734	5.048	415.896	5.048	337.728
5.0579	366.186	5.0579	366.186	5.0579	355.241	5.0579	298.521	5.0579	420.915	5.0579	343.3
5.0678	353.495	5.0678	353.495	5.0678	392.772	5.0678	318.145	5.0678	464.453	5.0678	343.675
5.0778	396.319	5.0778	396.319	5.0778	393.332	5.0778	344.539	5.0778	425.197	5.0778	329.602
5.0877	370.279	5.0877	370.279	5.0877	368.299	5.0877	336.617	5.0877	410.871	5.0877	359.388
5.0976	356.698	5.0976	356.698	5.0976	374.734	5.0976	331.649	5.0976	412.808	5.0976	362.71
5.1076	389.332	5.1076	389.332	5.1076	395.307	5.1076	327.597	5.1076	431.153	5.1076	341.537
5.1175	369.403	5.1175	369.403	5.1175	433.647	5.1175	399.517	5.1175	430.635	5.1175	348.323
5.1274	372.497	5.1274	372.497	5.1274	412.658	5.1274	348.4	5.1274	459.848	5.1274	382.537
5.1373	384.516	5.1373	384.516	5.1373	373.587	5.1373	361.664	5.1373	430.221	5.1373	357.69
5.1473	393.811	5.1473	393.811	5.1473	399.997	5.1473	364.946	5.1473	376.286	5.1473	342.265
5.1572	414.124	5.1572	414.124	5.1572	409.098	5.1572	334.717	5.1572	472.423	5.1572	383.969
5.1671	392.864	5.1671	392.864	5.1671	393.877	5.1671	322.999	5.1671	474.88	5.1671	379.701
5.177	382.359	5.177	382.359	5.177	421.313	5.177	324.954	5.177	415.162	5.177	369.033
5.187	344.693	5.187	344.693	5.187	441.762	5.187	324.883	5.187	424.923	5.187	352.617
5.1969	439.739	5.1969	439.739	5.1969	407.09	5.1969	363.218	5.1969	481.57	5.1969	344.853
5.2068	415.536	5.2068	415.536	5.2068	417.524	5.2068	341.972	5.2068	466.235	5.2068	342.966
5.2168	420.258	5.2168	420.258	5.2168	442.064	5.2168	330.061	5.2168	452.967	5.2168	397.461
5.2267	390.258	5.2267	390.258	5.2267	407.313	5.2267	352.135	5.2267	438.413	5.2267	381.229
5.2366	389.448	5.2366	389.448	5.2366	403.429	5.2366	375.468	5.2366	449.364	5.2366	359.491
5.2466	413.39	5.2466	413.39	5.2466	455.027	5.2466	372.745	5.2466	432.226	5.2466	387.615
5.2565	427.178	5.2565	427.178	5.2565	444.346	5.2565	350.427	5.2565	437.277	5.2565	403.951
5.2664	416.42	5.2664	416.42	5.2664	442.137	5.2664	390.703	5.2664	420.376	5.2664	398.615
5.2763	397.145	5.2763	397.145	5.2763	380.182	5.2763	375.193	5.2763	435.064	5.2763	374.195
5.2863	394.364	5.2863	394.364	5.2863	426.313	5.2863	350.435	5.2863	461.256	5.2863	374.397
5.2962	384	5.2962	384	5.2962	406.058	5.2962	355.927	5.2962	451.176	5.2962	363.948
5.3061	400.672	5.3061	400.672	5.3061	446.635	5.3061	404.669	5.3061	456.627	5.3061	386.684
5.3161	412.731	5.3161	412.731	5.3161	452.926	5.3161	414.692	5.3161	454.886	5.3161	410.77
5.326	420.166	5.326	420.166	5.326	425.121	5.326	392.419	5.326	465.75	5.326	387.464
5.3359	389.158	5.3359	389.158	5.3359	468.805	5.3359	405.289	5.3359	488.968	5.3359	401.257
5.3459	403.911	5.3459	403.911	5.3459	429.777	5.3459	386.003	5.3459	457.633	5.3459	380.034
5.3558	460.978	5.3558	460.978	5.3558	466.926	5.3558	387.618	5.3558	477.831	5.3558	359.86
5.3657	444.446	5.3657	444.446	5.3657	405.028	5.3657	384.333	5.3657	484.851	5.3657	409.955
5.3757	460.21	5.3757	460.21	5.3757	452.118	5.3757	388.397	5.3757	467.29	5.3757	370.191
5.3856	424.271	5.3856	424.271	5.3856	454.346	5.3856	407.086	5.3856	474.754	5.3856	373.788
5.3955	419.81	5.3955	419.81	5.3955	450.554	5.3955	409.209	5.3955	467.516	5.3955	383.766
5.4055	428.321	5.4055	428.321	5.4055	480.456	5.4055	358.809	5.4055	464.1	5.4055	434.455
5.4154	387.453	5.4154	387.453	5.4154	406.28	5.4154	382.498	5.4154	463.754	5.4154	372.589
5.4253	412.202	5.4253	412.202	5.4253	427.868	5.4253	368.142	5.4253	454.303	5.4253	413.181
5.4353	432.742	5.4353	432.742	5.4353	464.286	5.4353	408.098	5.4353	462.314	5.4353	400.213
5.4452	385.004	5.4452	385.004	5.4452	457.068	5.4452	390.927	5.4452	447.197	5.4452	403.76
5.4552	394.883	5.4552	394.883	5.4552	473.272	5.4552	365.488	5.4552	461.514	5.4552	365.488
5.4651	451.417	5.4651	451.417	5.4651	475.654	5.4651	385.775	5.4651	484.743	5.4651	406.982
5.475	435.307	5.475	435.307	5.475	469.409	5.475	360.081	5.475	474.424	5.475	420.262
5.485	448.935	5.485	448.935	5.485	464.756	5.485	378.727	5.485	489.478	5.485	426.192
5.4949	461.244	5.4949	461.244	5.4949	475.042	5.4949	403.096	5.4949	529.248	5.4949	405.067
5.5048	421.419	5.5048	421.419	5.5048	438.197	5.5048	424.38	5.5048	458.922	5.5048	427.341
5.5148	391.111	5.5148	391.111	5.5148	461.77	5.5148	384.145	5.5148	507.549	5.5148	409.025
5.5247	475.309	5.5247	475.309	5.5247	486.387	5.5247	401.798	5.5247	517.604	5.5247	421.938
5.5346	448.088	5.5346	448.088	5.5346	423.813	5.5346	411.675	5.5346	512.824	5.5346	433.928
5.5446	460.976	5.5446	460.976	5.5446	456.959	5.5446	406.743	5.5446	516.213	5.5446	415.782
5.5545	456.725	5.5545	456.725	5.5545	425.811	5.5545	420.825	5.5545	496.614	5.5545	412.848
5.5645	459.847	5.5645	459.847	5.5645	447.903	5.5645	432.972	5.5645	482.739	5.5645	396.145
5.5744	381.455	5.5744	381.455	5.5744	508.944	5.5744	377.408	5.5744	469.483	5.5744	420.916
5.5843	418.704	5.5843	418.704	5.5843	449.266	5.5843	409.535	5.5843	501.222	5.5843	365.729
5.5943	447.311	5.5943	447.311	5.5943	509.608	5.5943	460.587	5.5943	488.161	5.5943	399.312
5.6042	435.923	5.6042	435.923	5.6042	476.193	5.6042	401.693	5.6042	493.307	5.6042	413.774
5.6142	439.561	5.6142	439.561	5.6142	483.012	5.6142	377.921	5.6142	504.232	5.6142	398.131
5.6241	470.864	5.6241	470.864	5.6241	491.117	5.6241	375.679	5.6241	477.953	5.6241	430.36
5.634	461.07	5.634	461.07	5.634	484.919	5.634	409.399	5.634	511.748	5.634	396.481
5.644	490.642	5.644	490.642	5.644	488.656	5.644	409.2	5.644	496.601	5.644	409.2
5.6539	455.05	5.6539	455.05	5.6539	503.267	5.6539	393.774	5.6539	499.249	5.6539	436.968
5.6639	460.605	5.6639	460.605	5.6639	470.728	5.6639	407.964	5.6639	476.802	5.6639	438.334
5.6738	456.699	5.6738	456.699	5.6738	510.664	5.6738	371.755	5.6738	487.679	5.6738	427.718
5.6837	451.169	5.6837	451.169	5.6837	467.538	5.6837	445.031	5.6837	505.391	5.6837	428.662
5.6937	490.834	5.6937	490.834	5.6937	506.96	5.6937	426.33	5.6937	536.189	5.6937	438.425
5.7036	461.444	5.7036	461.444	5.7036	478.497	5.7036	407.275	5.7036	498.56	5.7036	400.253
5.7136	431.007	5.7136	431.007	5.7136	471.478	5.7136	417.855	5.7136	503.854	5.7136	420.89
5.7235	453.111	5.7235	453.111	5.7235	464.138	5.7235	410.005	5.7235	553.356	5.7235	408
5.7334	429.961	5.7334	429.961	5.7334	518.393	5.7334	423.863	5.7334	563.117	5.7334	408.616
5.7434	487.549	5.7434	487.549	5.7434	481.48	5.7434	418.766	5.7434	513.848	5.7434	431.916
5.7533	487.881	5.7533	487.881	5.7533	480.796	5.7533	431.198	5.7533	540.516	5.7533	441.32
5.7633	450.82	5.7633	450.82	5.7633	505.281	5.7633	468.974	5.7633	528.478	5.7633	435.692
5.7732	475.159	5.7732	475.159	5.7732	482.251	5.7732	413.358	5.7732	526.829	5.7732	407.279
5.7832	454.409	5.7832	454.409	5.7832	503.423	5.7832	465.641	5.7832	519.762	5.7832	426.838
5.7931	469.712	5.7931	469.712	5.7931	480.871	5.7931	458.553	5.7931	541.741	5.7931	409.857
5.803	482.904	5.803	482.904	5.803	511.37	5.803	436.138	5.803	537.802	5.803	442.238
5.813	432.09	5.813	432.09	5.813	518.711	5.813	412.727	5.813	547.246	5.813	433.109
5.8229	463.536	5.8229	463.536	5.8229	494.842	5.8229	435.259	5.8229	558.465	5.8229	431.22
5.8329	482.052	5.8329	482.052	5.8329	505.054	5.8329	447.048	5.8329	546.058	5.8329	421.045
5.8428	473.805	5.8428	473.805	5.8428	495.983	5.8428	401.222	5.8428	551.428	5.8428	401.222
5.8528	435.911	5.8528	435.911	5.8528	533.457	5.8528	430.83	5.8528	578.166	5.8528	449.12
5.8627	494.149	5.8627	494.149	5.8627	496.174	5.8627	426.305	5.8627	535.665	5.8627	421.242
5.8726	467.304	5.8726	467.304	5.8726	529.477	5.8726	452.262	5.8726	507.415	5.8726	394.099
5.8826	499.261	5.8826	499.261	5.8826	532.68	5.8826	445.588	5.8826	514.451	5.8826	470.905
5.8925	459.355	5.8925	459.355	5.8925	495.861	5.8925	454.285	5.8925	563.801	5.8925	430.963
5.9025	473.567	5.9025	473.567	5.9025	490.66	5.9025	446.42	5.9025	513.785	5.9025	420.278
5.9124	502.762	5.9124	502.762	5.9124	502.762	5.9124	420.158	5.9124	536.415	5.9124	446.673
5.9224	503.68	5.9224	503.68	5.9224	512.819	5.9224	453.921	5.9224	542.268	5.9224	432.596
5.9323	529.886	5.9323	529.886	5.9323	541.116	5.9323	390.012	5.9323	596.249	5.9323	483.942
5.9423	443.659	5.9423	443.659	5.9423	504.392	5.9423	434.394	5.9423	592.918	5.9423	437.483
5.9522	474.43	5.9522	474.43	5.9522	521.672	5.9522	437.24	5.9522	530.719	5.9522	470.41
5.9622	521.192	5.9622	521.192	5.9622	544.559	5.9622	476.489	5.9622	585.198	5.9622	478.521
5.9721	491.355	5.9721	491.355	5.9721	542.22	5.9721	429.3	5.9721	616.483	5.9721	462.871
5.9821	487.059	5.9821	487.059	5.9821	482.983	5.9821	462.604	5.9821	573.67	5.9821	472.794
5.992	475.978	5.992	475.978	5.992	522.563	5.992	455.724	5.992	579.275	5.992	440.533
6.0019	503.691	6.0019	503.691	6.0019	524.889	6.0019	401.742	6.0019	553.152	6.0019	439.09
6.0119	487.838	6.0119	487.838	6.0119	500.06	6.0119	437.934	6.0119	582.554	6.0119	412.473
6.0218	505.105	6.0218	505.105	6.0218	545.144	6.0218	465.066	6.0218	557.464	6.0218	425.027
6.0318	462.654	6.0318	462.654	6.0318	603.244	6.0318	470.63	6.0318	604.242	6.0318	463.651
6.0417	491.962	6.0417	491.962	6.0417	650.561	6.0417	454.585	6.0417	532.369	6.0417	473.778
6.0517	511.404	6.0517	511.404	6.0517	528.897	6.0517	444.52	6.0517	598.867	6.0517	453.781
6.0616	449.69	6.0616	449.69	6.0616	543.375	6.0616	451.772	6.0616	591.259	6.0616	488.205
6.0716	458.822	6.0716	458.822	6.0716	545.768	6.0716	490.248	6.0716	547.863	6.0716	461.965
6.0815	486.67	6.0815	486.67	6.0815	568.292	6.0815	451.981	6.0815	578.495	6.0815	436.677
6.0915	462.917	6.0915	462.917	6.0915	528.046	6.0915	466.925	6.0915	534.058	6.0915	457.907
6.1014	510.085	6.1014	510.085	6.1014	512.074	6.1014	442.471	6.1014	587.642	6.1014	516.051
6.1114	494.1	6.1114	494.1	6.1114	542.502	6.1114	475.95	6.1114	588.887	6.1114	468.891
6.1213	532.849	6.1213	532.849	6.1213	570.208	6.1213	522.035	6.1213	598.718	6.1213	444.369
6.1313	475.103	6.1313	475.103	6.1313	595.909	6.1313	438.557	6.1313	600.985	6.1313	452.769
6.1412	533.909	6.1412	533.909	6.1412	578.318	6.1412	452.158	6.1412	541.983	6.1412	495.557
6.1512	490.152	6.1512	490.152	6.1512	544.951	6.1512	468.841	6.1512	623.091	6.1512	491.166
6.1611	515.178	6.1611	515.178	6.1611	519.219	6.1611	445.477	6.1611	540.432	6.1611	506.087
6.1711	519.32	6.1711	519.32	6.1711	553.875	6.1711	410.717	6.1711	576.583	6.1711	444.285
6.181	492.869	6.181	492.869	6.181	515.089	6.181	444.39	6.181	545.388	6.181	477.719
6.191	495.461	6.191	495.461	6.191	527.49	6.191	433.403	6.191	554.515	6.191	449.418
6.2009	518.076	6.2009	518.076	6.2009	546.803	6.2009	430.904	6.2009	607.228	6.2009	443.782
6.2109	473.465	6.2109	473.465	6.2109	543.571	6.2109	430.793	6.2109	614.692	6.2109	488.706
6.2208	507.065	6.2208	507.065	6.2208	544.439	6.2208	450.5	6.2208	559.59	6.2208	454.541
6.2308	534.747	6.2308	534.747	6.2308	535.79	6.2308	469.077	6.2308	587.909	6.2308	497.221
6.2408	511.572	6.2408	511.572	6.2408	452.867	6.2408	458.108	6.2408	563.987	6.2408	460.205
6.2507	518.775	6.2507	518.775	6.2507	553.083	6.2507	479.269	6.2507	572.836	6.2507	458.477
6.2607	457.344	6.2607	457.344	6.2607	565.37	6.2607	491.67	6.2607	571.427	6.2607	469.459
6.2706	537.708	6.2706	537.708	6.2706	557.809	6.2706	468.359	6.2706	604.042	6.2706	452.278
6.2806	493.082	6.2806	493.082	6.2806	545.77	6.2806	453.317	6.2806	572.611	6.2806	517.935
6.2905	512.038	6.2905	512.038	6.2905	514.03	6.2905	471.194	6.2905	575.793	6.2905	450.274
6.3005	463.019	6.3005	463.019	6.3005	513.457	6.3005	470.081	6.3005	574.992	6.3005	454.949
6.3104	495.555	6.3104	495.555	6.3104	516.033	6.3104	460.743	6.3104	598.966	6.3104	460.743
6.3204	461.106	6.3204	461.106	6.3204	533.536	6.3204	470.287	6.3204	567.201	6.3204	461.106
6.3303	523.976	6.3303	523.976	6.3303	561.902	6.3303	483.056	6.3303	549.925	6.3303	437.146
6.3403	478.271	6.3403	478.271	6.3403	533.838	6.3403	475.294	6.3403	548.722	6.3403	468.348
6.3502	456.928	6.3502	456.928	6.3502	516.178	6.3502	472.996	6.3502	531.241	6.3502	447.89
6.3602	560.956	6.3602	560.956	6.3602	518.505	6.3602	425.518	6.3602	620.589	6.3602	465.947
6.3701	473.307	6.3701	473.307	6.3701	515.219	6.3701	438.55	6.3701	613.356	6.3701	422.194
6.3801	521.413	6.3801	521.413	6.3801	529.419	6.3801	440.349	6.3801	568.45	6.3801	474.376
6.3901	472.941	6.3901	472.941	6.3901	547.774	6.3901	463.961	6.3901	576.709	6.3901	509.858
6.4	534.669	6.4	534.669	6.4	520.782	6.4	448.368	6.4	582.284	6.4	473.168
6.41	495.466	6.41	495.466	6.41	521.334	6.41	470.593	6.41	573.069	6.41	444.726
6.4199	517.693	6.4199	517.693	6.4199	550.866	6.4199	445.317	6.4199	610.174	6.4199	455.369
6.4299	503.076	6.4299	503.076	6.4299	523.832	6.4299	426.973	6.4299	544.588	6.4299	436.856
6.4398	436.643	6.4398	436.643	6.4398	537.952	6.4398	451.839	6.4398	586.58	6.4398	436.643
6.4498	504.577	6.4498	504.577	6.4498	526.602	6.4498	462.529	6.4498	556.636	6.4498	451.516
6.4597	487.054	6.4597	487.054	6.4597	525.693	6.4597	472.818	6.4597	574.5	6.4597	445.364
6.4697	545.835	6.4697	545.835	6.4697	587.822	6.4697	469.858	6.4697	555.832	6.4697	451.863
6.4797	482.763	6.4797	482.763	6.4797	478.838	6.4797	452.345	6.4797	566.168	6.4797	456.27
6.4896	478.342	6.4896	478.342	6.4896	565.94	6.4896	430.114	6.4896	598.42	6.4896	471.453
6.4996	499.173	6.4996	499.173	6.4996	539.78	6.4996	460.547	6.4996	556.618	6.4996	458.566
6.5095	478.344	6.5095	478.344	6.5095	513.169	6.5095	458.882	6.5095	516.242	6.5095	474.246
6.5195	506.948	6.5195	506.948	6.5195	524.978	6.5195	460.283	6.5195	607.701	6.5195	444.375
6.5294	496.396	6.5294	496.396	6.5294	523.917	6.5294	440.335	6.5294	627.885	6.5294	470.914
6.5394	484.49	6.5394	484.49	6.5394	520.827	6.5394	447.144	6.5394	580.379	6.5394	485.499
6.5494	514.794	6.5494	514.794	6.5494	498.516	6.5494	426.282	6.5494	541.246	6.5494	482.238
6.5593	487.498	6.5593	487.498	6.5593	537.827	6.5593	421.38	6.5593	578.288	6.5593	484.538
6.5693	449.149	6.5693	449.149	6.5693	548.414	6.5693	403.939	6.5693	522.86	6.5693	451.114
6.5792	507.871	6.5792	507.871	6.5792	526.009	6.5792	464.541	6.5792	548.178	6.5792	443.379
6.5892	466.626	6.5892	466.626	6.5892	536.017	6.5892	435.451	6.5892	519.926	6.5892	448.524
6.5992	486.879	6.5992	486.879	6.5992	505.061	6.5992	452.535	6.5992	558.598	6.5992	442.433
6.6091	487.425	6.6091	487.425	6.6091	552.348	6.6091	434.487	6.6091	519.387	6.6091	451.467
6.6191	482.765	6.6191	482.765	6.6191	492.76	6.6191	432.789	6.6191	528.743	6.6191	482.765
6.629	489.885	6.629	489.885	6.629	514.027	6.629	440.594	6.629	562.311	6.629	454.677
6.639	504.478	6.639	504.478	6.639	501.493	6.639	469.652	6.639	561.194	6.639	449.751
6.6489	475.881	6.6489	475.881	6.6489	522.575	6.6489	417.265	6.6489	549.399	6.6489	452.037
6.6589	489.015	6.6589	489.015	6.6589	542.147	6.6589	443.754	6.6589	577.569	6.6589	435.882
6.6689	451.485	6.6689	451.485	6.6689	560.045	6.6689	455.543	6.6689	551.928	6.6689	482.937
6.6788	481.542	6.6788	481.542	6.6788	517.885	6.6788	386.647	6.6788	588.551	6.6788	406.837
6.6888	532.418	6.6888	532.418	6.6888	538.469	6.6888	430.573	6.6888	543.51	6.6888	455.782
6.6987	510.336	6.6987	510.336	6.6987	512.366	6.6987	432.213	6.6987	534.686	6.6987	449.461
6.7087	430.413	6.7087	430.413	6.7087	517.509	6.7087	446.617	6.7087	534.725	6.7087	459.783
6.7187	495.138	6.7187	495.138	6.7187	522.311	6.7187	451.864	6.7187	557.534	6.7187	452.87
6.7286	462.437	6.7286	462.437	6.7286	571.831	6.7286	408.735	6.7286	530.062	6.7286	459.453
6.7386	440.903	6.7386	440.903	6.7386	494.132	6.7386	448.937	6.7386	554.393	6.7386	464.002
6.7486	454.255	6.7486	454.255	6.7486	546.526	6.7486	392.403	6.7486	527.26	6.7486	425.864
6.7585	444.159	6.7585	444.159	6.7585	510.482	6.7585	422.052	6.7585	568.765	6.7585	441.145
6.7685	447.695	6.7685	447.695	6.7685	499.544	6.7685	405.817	6.7685	491.567	6.7685	469.631
6.7784	447.935	6.7784	447.935	6.7784	482.467	6.7784	432.149	6.7784	524.893	6.7784	425.242
6.7884	480.9	6.7884	480.9	6.7884	532.425	6.7884	424.324	6.7884	538.487	6.7884	462.715
6.7984	468.229	6.7984	468.229	6.7984	543.517	6.7984	459.979	6.7984	539.392	6.7984	432.132
6.8083	460.43	6.8083	460.43	6.8083	522.705	6.8083	444.095	6.8083	535.977	6.8083	436.949
6.8183	491.205	6.8183	491.205	6.8183	486.203	6.8183	412.172	6.8183	517.216	6.8183	461.192
6.8282	509.67	6.8282	509.67	6.8282	549.18	6.8282	422.75	6.8282	525.474	6.8282	427.688
6.8382	461.445	6.8382	461.445	6.8382	540.203	6.8382	406.92	6.8382	524.048	6.8382	414.997
6.8482	461.288	6.8482	461.288	6.8482	502.314	6.8482	438.274	6.8482	527.33	6.8482	446.279
6.8581	437.357	6.8581	437.357	6.8581	514.657	6.8581	414.981	6.8581	526.863	6.8581	468.888
6.8681	450.938	6.8681	450.938	6.8681	485.625	6.8681	461.84	6.8681	538.152	6.8681	414.268
6.8781	455.642	6.8781	455.642	6.8781	534.541	6.8781	439.862	6.8781	546.376	6.8781	423.096
6.888	471.015	6.888	471.015	6.888	504.944	6.888	410.143	6.888	501.951	6.888	412.138
6.898	464.442	6.898	464.442	6.898	500.09	6.898	409.443	6.898	548.979	6.898	446.109
6.908	482.342	6.908	482.342	6.908	502.356	6.908	439.312	6.908	506.359	6.908	403.286
6.9179	458.871	6.9179	458.871	6.9179	490.483	6.9179	403.807	6.9179	531.271	6.9179	427.26
6.9279	452.345	6.9279	452.345	6.9279	496.378	6.9279	437.333	6.9279	522.398	6.9279	447.341
6.9378	488.868	6.9378	488.868	6.9378	476.797	6.9378	416.443	6.9378	499.933	6.9378	444.608
6.9478	437.497	6.9478	437.497	6.9478	501.865	6.9478	425.428	6.9478	548.129	6.9478	448.56
6.9578	482.574	6.9578	482.574	6.9578	488.581	6.9578	465.554	6.9578	515.613	6.9578	416.496
6.9677	450.749	6.9677	450.749	6.9677	466.847	6.9677	398.43	6.9677	542.308	6.9677	440.688
6.9777	475.627	6.9777	475.627	6.9777	494.337	6.9777	414.574	6.9777	501.23	6.9777	449.039
6.9877	468.04	6.9877	468.04	6.9877	495.746	6.9877	438.354	6.9877	538.295	6.9877	433.407
6.9976	455.709	6.9976	455.709	6.9976	485.69	6.9976	433.723	6.9976	502.679	6.9976	520.667
7.0076	432.264	7.0076	432.264	7.0076	440.25	7.0076	424.277	7.0076	515.123	7.0076	513.126
7.0176	424.874	7.0176	424.874	7.0176	461.95	7.0176	396.816	7.0176	520.07	7.0176	542.115
7.0275	420.637	7.0275	420.637	7.0275	514.448	7.0275	419.628	7.0275	514.448	7.0275	479.143
7.0375	469.827	7.0375	469.827	7.0375	482.934	7.0375	441.597	7.0375	576.698	7.0375	468.819
7.0475	492.821	7.0475	492.821	7.0475	465.385	7.0475	408.482	7.0475	493.837	7.0475	484.692
7.0574	514.819	7.0574	514.819	7.0574	484.535	7.0574	446.176	7.0574	496.649	7.0574	450.214
7.0674	468.637	7.0674	468.637	7.0674	485.697	7.0674	401.402	7.0674	533.865	7.0674	414.448
7.0774	529.773	7.0774	529.773	7.0774	516.605	7.0774	418.349	7.0774	505.463	7.0774	421.388
7.0873	519.31	7.0873	519.31	7.0873	533.132	7.0873	409.722	7.0873	552.877	7.0873	425.518
7.0973	532.199	7.0973	532.199	7.0973	501.246	7.0973	421.366	7.0973	573.137	7.0973	476.283
7.1073	531.127	7.1073	531.127	7.1073	504.723	7.1073	422.464	7.1073	506.754	7.1073	440.744
7.1172	500.075	7.1172	500.075	7.1172	495.054	7.1172	417.733	7.1172	470.954	7.1172	451.875
7.1272	531.544	7.1272	531.544	7.1272	483.404	7.1272	415.206	7.1272	544.581	7.1272	443.287
7.1372	500.811	7.1372	500.811	7.1372	509.899	7.1372	423.064	7.1372	475.569	7.1372	413.977
7.1471	439.844	7.1471	439.844	7.1471	442.864	7.1471	407.636	7.1471	518.352	7.1471	412.669
7.1571	428.452	7.1571	428.452	7.1571	487.339	7.1571	418.299	7.1571	498.507	7.1571	441.651
7.1671	455.81	7.1671	455.81	7.1671	481.36	7.1671	398.578	7.1671	506.91	7.1671	402.666
7.177	509.845	7.177	509.845	7.177	438.132	7.177	421.432	7.177	483.321	7.177	422.415
7.187	430.436	7.187	430.436	7.187	444.289	7.187	362.16	7.187	496.733	7.187	423.51
7.197	448.296	7.197	448.296	7.197	433.419	7.197	389.779	7.197	457.222	7.197	450.279
7.2069	454.688	7.2069	454.688	7.2069	434.919	7.2069	403.289	7.2069	494.226	7.2069	461.607
7.2169	375.354	7.2169	375.354	7.2169	459.094	7.2169	397.028	7.2169	516.235	7.2169	458.109
7.2269	424.221	7.2269	424.221	7.2269	491.203	7.2269	373.476	7.2269	496.277	7.2269	465.831
7.2368	377.612	7.2368	377.612	7.2368	445.259	7.2368	363.477	7.2368	474.539	7.2368	419.008
7.2468	446.983	7.2468	446.983	7.2468	445.967	7.2468	372.825	7.2468	455.11	7.2468	414.475
7.2568	433.7	7.2568	433.7	7.2568	421.791	7.2568	386.063	7.2568	472.406	7.2568	389.04
7.2667	456.034	7.2667	456.034	7.2667	428.691	7.2667	369.124	7.2667	471.658	7.2667	432.597
7.2767	405.33	7.2767	405.33	7.2767	436.587	7.2767	372.057	7.2767	512.208	7.2767	411.38
7.2867	427.392	7.2867	427.392	7.2867	409.926	7.2867	374.995	7.2867	489.035	7.2867	395.543
7.2966	400.24	7.2966	400.24	7.2966	425.062	7.2966	391.967	7.2966	523.312	7.2966	373.351
7.3066	417.438	7.3066	417.438	7.3066	447.036	7.3066	389.881	7.3066	466.428	7.3066	387.84
7.3166	384.53	7.3166	384.53	7.3166	423.969	7.3166	361.852	7.3166	490.029	7.3166	384.53
7.3265	407.067	7.3265	407.067	7.3265	436.925	7.3265	418.015	7.3265	449.863	7.3265	377.208
7.3365	432.588	7.3365	432.588	7.3365	449.378	7.3365	349.626	7.3365	452.341	7.3365	380.243
7.3465	399.097	7.3465	399.097	7.3465	429.18	7.3465	380.045	7.3465	461.268	7.3465	384.056
7.3565	420.837	7.3565	420.837	7.3565	401.523	7.3565	379.16	7.3565	444.217	7.3565	356.797
7.3664	438.087	7.3664	438.087	7.3664	437.087	7.3664	370.074	7.3664	486.097	7.3664	345.069
7.3764	433.265	7.3764	433.265	7.3764	431.255	7.3764	372.95	7.3764	472.47	7.3764	373.955
7.3864	437.551	7.3864	437.551	7.3864	431.611	7.3864	396.964	7.3864	441.511	7.3864	374.195
7.3963	439.215	7.3963	439.215	7.3963	462.545	7.3963	350.966	7.3963	471.675	7.3963	382.411
7.4063	384.551	7.4063	384.551	7.4063	420.064	7.4063	401.8	7.4063	504.28	7.4063	388.61
7.4163	350.371	7.4163	350.371	7.4163	395.036	7.4163	384.118	7.4163	482.381	7.4163	408.932
7.4262	410.597	7.4262	410.597	7.4262	415.592	7.4262	441.567	7.4262	455.553	7.4262	408.599
7.4362	375.173	7.4362	375.173	7.4362	418.192	7.4362	469.216	7.4362	500.23	7.4362	393.181
7.4462	376.739	7.4462	376.739	7.4462	432.405	7.4462	406.56	7.4462	425.447	7.4462	394.632
7.4562	378.552	7.4562	378.552	7.4562	447.653	7.4562	375.548	7.4562	409.598	7.4562	384.561
7.4661	373.683	7.4661	373.683	7.4661	432.163	7.4661	337.999	7.4661	448.023	7.4661	382.603
7.4761	401.785	7.4761	401.785	7.4761	405.927	7.4761	366.577	7.4761	443.206	7.4761	363.47
7.4861	379.893	7.4861	379.893	7.4861	381.941	7.4861	350.198	7.4861	471.026	7.4861	380.917
7.496	386.504	7.496	386.504	7.496	442.76	7.496	396.922	7.496	451.095	7.496	357.334
7.506	398.538	7.506	398.538	7.506	444.443	7.506	384.975	7.506	397.494	7.506	416.274
7.516	386.136	7.516	386.136	7.516	396.297	7.516	386.136	7.516	445.072	7.516	385.119
7.526	372.329	7.526	372.329	7.526	410.279	7.526	367.2	7.526	427.716	7.526	339.506
7.5359	400.436	7.5359	400.436	7.5359	443.941	7.5359	358.91	7.5359	433.065	7.5359	377.696
7.5459	418.026	7.5459	418.026	7.5459	429.16	7.5459	358.308	7.5459	427.136	7.5459	356.284
7.5559	392.751	7.5559	392.751	7.5559	418.123	7.5559	331.86	7.5559	406.959	7.5559	370.424
7.5658	386.954	7.5658	386.954	7.5658	376.981	7.5658	356.037	7.5658	455.768	7.5658	362.021
7.5758	409.812	7.5758	409.812	7.5758	408.798	7.5758	348.949	7.5758	446.33	7.5758	374.309
7.5858	429.323	7.5858	429.323	7.5858	413.568	7.5858	357.441	7.5858	460.833	7.5858	363.349
7.5958	379.31	7.5958	379.31	7.5958	425.979	7.5958	371.367	7.5958	454.775	7.5958	344.557
7.6057	396.8	7.6057	396.8	7.6057	455.475	7.6057	353.043	7.6057	407.74	7.6057	387.85
7.6157	382.533	7.6157	382.533	7.6157	384.552	7.6157	360.328	7.6157	446.12	7.6157	350.235
7.6257	394.725	7.6257	394.725	7.6257	455.908	7.6257	331.569	7.6257	425.317	7.6257	336.503
7.6357	377.532	7.6357	377.532	7.6357	410.008	7.6357	366.368	7.6357	414.067	7.6357	345.056
7.6456	372.275	7.6456	372.275	7.6456	439.776	7.6456	360.003	7.6456	399.889	7.6456	367.162
7.6556	393.912	7.6556	393.912	7.6556	418.717	7.6556	343.308	7.6556	399.865	7.6556	404.826
7.6656	384.785	7.6656	384.785	7.6656	409.901	7.6656	332.542	7.6656	415.929	7.6656	352.635
7.6755	387.235	7.6755	387.235	7.6755	467.077	7.6755	366.276	7.6755	430.15	7.6755	364.28
7.6855	360.332	7.6855	360.332	7.6855	486.098	7.6855	345.359	7.6855	427.207	7.6855	400.257
7.6955	358.272	7.6955	358.272	7.6955	618.095	7.6955	427.287	7.6955	451.646	7.6955	465.855
7.7055	385.587	7.7055	385.587	7.7055	837.446	7.7055	382.574	7.7055	448.847	7.7055	444.83
7.7154	338.467	7.7154	338.467	7.7154	477.299	7.7154	400.283	7.7154	444.871	7.7154	413.456
7.7254	371.411	7.7254	371.411	7.7254	439.67	7.7254	372.415	7.7254	424.613	7.7254	354.346
7.7354	377.966	7.7354	377.966	7.7354	416.369	7.7354	446.687	7.7354	436.581	7.7354	371.903
7.7454	368.903	7.7454	368.903	7.7454	404.7	7.7454	379.841	7.7454	403.705	7.7454	388.79
7.7553	361.27	7.7553	361.27	7.7553	407.432	7.7553	336.182	7.7553	404.422	7.7553	353.242
7.7653	376.408	7.7653	376.408	7.7653	401.96	7.7653	365.597	7.7653	420.633	7.7653	352.821
7.7753	369.167	7.7753	369.167	7.7753	408.079	7.7753	338.237	7.7753	411.072	7.7753	375.153
7.7853	346.029	7.7853	346.029	7.7853	366.749	7.7853	319.093	7.7853	434.09	7.7853	342.921
7.7952	347.766	7.7952	347.766	7.7952	396.863	7.7952	339.583	7.7952	433.685	7.7952	376.406
7.8052	333.715	7.8052	333.715	7.8052	387.857	7.8052	367.185	7.8052	394.748	7.8052	350.45
7.8152	371.396	7.8152	371.396	7.8152	403.173	7.8152	333.661	7.8152	393.243	7.8152	364.445
7.8252	364.126	7.8252	364.126	7.8252	387.325	7.8252	299.572	7.8252	376.23	7.8252	366.144
7.8351	399.116	7.8351	399.116	7.8351	359.104	7.8351	317.092	7.8351	401.117	7.8351	349.102
7.8451	382.656	7.8451	382.656	7.8451	396.534	7.8451	314.253	7.8451	437.179	7.8451	327.141
7.8551	398.479	7.8551	398.479	7.8551	352.006	7.8551	350.029	7.8551	396.501	7.8551	331.242
7.8651	356.641	7.8651	356.641	7.8651	386.695	7.8651	352.634	7.8651	417.751	7.8651	322.58
7.875	380.885	7.875	380.885	7.875	411.274	7.875	339.352	7.875	351.508	7.875	355.56
7.885	355.606	7.885	355.606	7.885	372.587	7.885	337.626	7.885	438.514	7.885	331.632
7.895	394.385	7.895	394.385	7.895	379.559	7.895	332.114	7.895	393.397	7.895	358.802
7.905	366.407	7.905	366.407	7.905	359.512	7.905	324.053	7.905	409.745	7.905	353.602
7.9149	371.101	7.9149	371.101	7.9149	401.354	7.9149	348.916	7.9149	407.404	7.9149	361.017
7.9249	335.789	7.9249	335.789	7.9249	401.73	7.9249	322.601	7.9249	370.281	7.9249	352.021
7.9349	358.292	7.9349	358.292	7.9349	400.144	7.9349	349.105	7.9349	422.601	7.9349	363.396
7.9449	307.579	7.9449	307.579	7.9449	387.992	7.9449	302.553	7.9449	415.131	7.9449	326.677
7.9548	330.9	7.9548	330.9	7.9548	365.266	7.9548	324.026	7.9548	388.832	7.9548	378.031
7.9648	333.012	7.9648	333.012	7.9648	373.891	7.9648	357.938	7.9648	394.828	7.9648	330.021
7.9748	341.807	7.9748	341.807	7.9748	385.274	7.9748	317.11	7.9748	360.577	7.9748	310.195
7.9848	381.131	7.9848	381.131	7.9848	368.228	7.9848	349.37	7.9848	320.587	7.9848	320.587
7.9947	356.355	7.9947	356.355	7.9947	362.378	7.9947	332.263	7.9947	399.519	7.9947	355.351
8.0047	336.896	8.0047	336.896	8.0047	353.035	8.0047	336.896	8.0047	388.338	8.0047	357.069
8.0147	351.103	8.0147	351.103	8.0147	365.981	8.0147	305.48	8.0147	378.874	8.0147	357.054
8.0247	348.793	8.0247	348.793	8.0247	393.638	8.0247	330.855	8.0247	380.683	8.0247	357.762
8.0346	328.407	8.0346	328.407	8.0346	346.159	8.0346	322.49	8.0346	419.138	8.0346	381.662
8.0446	323.652	8.0446	323.652	8.0446	399.462	8.0446	358.641	8.0446	411.126	8.0446	335.315
8.0546	346.867	8.0546	346.867	8.0546	406.5	8.0546	330.965	8.0546	383.641	8.0546	328.977
8.0646	361.504	8.0646	361.504	8.0646	350.396	8.0646	305.966	8.0646	352.416	8.0646	366.553
8.0745	319.441	8.0745	319.441	8.0745	390.428	8.0745	360.005	8.0745	424.908	8.0745	351.892
8.0845	320.381	8.0845	320.381	8.0845	378.722	8.0845	315.437	8.0845	365.868	8.0845	307.527
8.0945	324.325	8.0945	324.325	8.0945	332.235	8.0945	340.145	8.0945	379.697	8.0945	345.089
8.1045	338.189	8.1045	338.189	8.1045	352.979	8.1045	299.736	8.1045	346.077	8.1045	340.161
8.1145	340.01	8.1145	340.01	8.1145	366.165	8.1145	339.005	8.1145	376.225	8.1145	342.022
8.1244	351.357	8.1244	351.357	8.1244	371.096	8.1244	282.27	8.1244	374.057	8.1244	311.878
8.1344	348.189	8.1344	348.189	8.1344	354.21	8.1344	310.059	8.1344	373.275	8.1344	329.124
8.1444	305.326	8.1444	305.326	8.1444	394.888	8.1444	337.894	8.1444	384.71	8.1444	327.716
8.1544	335.937	8.1544	335.937	8.1544	343.888	8.1544	372.711	8.1544	381.656	8.1544	333.949
8.1643	330.173	8.1643	330.173	8.1643	372.427	8.1643	401.907	8.1643	400.924	8.1643	349.826
8.1743	351.471	8.1743	351.471	8.1743	350.505	8.1743	383.335	8.1743	395.888	8.1743	336.022
8.1843	325.572	8.1843	325.572	8.1843	369.246	8.1843	356.342	8.1843	391.083	8.1843	320.609
8.1943	358.851	8.1943	358.851	8.1943	384.913	8.1943	331.787	8.1943	426.011	8.1943	323.768
8.2043	331.655	8.2043	331.655	8.2043	363.816	8.2043	326.63	8.2043	396.981	8.2043	346.73
8.2142	377.742	8.2142	377.742	8.2142	436.085	8.2142	301.6	8.2142	381.698	8.2142	305.556
8.2242	326.031	8.2242	326.031	8.2242	571.56	8.2242	346.156	8.2242	358.231	8.2242	338.106
8.2342	358.89	8.2342	358.89	8.2342	607.122	8.2342	350.914	8.2342	387.8	8.2342	310.041
8.2442	354.217	8.2442	354.217	8.2442	466.234	8.2442	315.869	8.2442	393.574	8.2442	316.878
8.2541	374.253	8.2541	374.253	8.2541	493.333	8.2541	284.192	8.2541	373.252	8.2541	337.228
8.2641	326.303	8.2641	326.303	8.2641	415.479	8.2641	343.53	8.2641	372.917	8.2641	341.503
8.2741	343.732	8.2741	343.732	8.2741	358.633	8.2741	323.863	8.2741	389.43	8.2741	344.725
8.2841	338.662	8.2841	338.662	8.2841	372.729	8.2841	299.586	8.2841	371.727	8.2841	327.641
8.2941	323.186	8.2941	323.186	8.2941	370.482	8.2941	287.715	8.2941	369.497	8.2941	327.128
8.304	311.791	8.304	311.791	8.304	341.58	8.304	309.805	8.304	386.264	8.304	354.489
8.314	343.801	8.314	343.801	8.314	397.237	8.314	324.645	8.314	391.188	8.314	327.67
8.324	345.753	8.324	345.753	8.324	366.557	8.324	268.478	8.324	351.697	8.324	350.706
8.334	348.853	8.334	348.853	8.334	365.606	8.334	296.624	8.334	393.199	8.334	344.911
8.3439	330.948	8.3439	330.948	8.3439	365.628	8.3439	319.058	8.3439	360.674	8.3439	291.313
8.3539	346.18	8.3539	346.18	8.3539	373.795	8.3539	291.935	8.3539	365.905	8.3539	304.757
8.3639	321.23	8.3639	321.23	8.3639	367.542	8.3639	321.23	8.3639	366.557	8.3639	324.186
8.3739	367.846	8.3739	367.846	8.3739	378.665	8.3739	327.52	8.3739	362.928	8.3739	331.455
8.3839	359.349	8.3839	359.349	8.3839	349.339	8.3839	321.312	8.3839	381.37	8.3839	293.285
8.3938	314.37	8.3938	314.37	8.3938	335.328	8.3938	337.324	8.3938	396.206	8.3938	327.344
8.4038	333.239	8.4038	333.239	8.4038	298.423	8.4038	298.423	8.4038	370.045	8.4038	319.313
8.4138	338.921	8.4138	338.921	8.4138	360.533	8.4138	325.167	8.4138	356.603	8.4138	282.925
8.4238	361.978	8.4238	361.978	8.4238	329.98	8.4238	321.98	8.4238	384.977	8.4238	332.98
8.4338	340.544	8.4338	340.544	8.4338	340.544	8.4338	313.97	8.4338	350.386	8.4338	313.97
8.4437	341.273	8.4437	341.273	8.4437	370.778	8.4437	283.247	8.4437	374.712	8.4437	339.306
8.4537	317.38	8.4537	317.38	8.4537	349.907	8.4537	299.638	8.4537	387.361	8.4537	335.122
8.4637	325.023	8.4637	325.023	8.4637	347.884	8.4637	288.247	8.4637	332.975	8.4637	330.987
8.4737	324.626	8.4737	324.626	8.4737	369.741	8.4737	293.243	8.4737	362.875	8.4737	298.146
8.4837	321.545	8.4837	321.545	8.4837	370.024	8.4837	303.736	8.4837	365.077	8.4837	341.332
8.4936	306.183	8.4936	306.183	8.4936	363.782	8.4936	315.277	8.4936	386.013	8.4936	333.466
8.5036	335.96	8.5036	335.96	8.5036	364.218	8.5036	290.956	8.5036	341.193	8.5036	358.985
8.5136	317.768	8.5136	317.768	8.5136	341.526	8.5136	285.1	8.5136	330.637	8.5136	338.556
8.5236	330.672	8.5236	330.672	8.5236	379.301	8.5236	319.002	8.5236	377.356	8.5236	340.398
8.5336	327.416	8.5336	327.416	8.5336	413.374	8.5336	293.612	8.5336	349.63	8.5336	298.441
8.5435	315.143	8.5435	315.143	8.5435	420.19	8.5435	313.161	8.5435	366.675	8.5435	303.25
8.5535	321.445	8.5535	321.445	8.5535	395.475	8.5535	308.782	8.5535	366.253	8.5535	302.938
8.5635	326.152	8.5635	326.152	8.5635	367.046	8.5635	294.235	8.5635	355.077	8.5635	261.321
8.5735	309.853	8.5735	309.853	8.5735	339.122	8.5735	282.602	8.5735	366.373	8.5735	320.955
8.5835	288.628	8.5835	288.628	8.5835	315.052	8.5835	292.693	8.5835	361.801	8.5835	326.231
8.5934	341.647	8.5934	341.647	8.5934	337.468	8.5934	306.124	8.5934	347.916	8.5934	341.647
8.6034	342.779	8.6034	342.779	8.6034	322.983	8.6034	274.015	8.6034	349.03	8.6034	326.109
8.6134	323.144	8.6134	323.144	8.6134	332.204	8.6134	329.184	8.6134	366.431	8.6134	356.364
8.6234	338.072	8.6234	338.072	8.6234	363.55	8.6234	278.297	8.6234	373.349	8.6234	294.955
8.6334	337.343	8.6334	337.343	8.6334	374.825	8.6334	288.023	8.6334	347.206	8.6334	355.097
8.6433	345.633	8.6433	345.633	8.6433	315.366	8.6433	305.602	8.6433	334.893	8.6433	526.261
8.6533	319.723	8.6533	319.723	8.6533	370.839	8.6533	280.635	8.6533	343.778	8.6533	410.93
8.6633	348.638	8.6633	348.638	8.6633	362.868	8.6633	276.471	8.6633	330.342	8.6633	339.49
8.6733	336.438	8.6733	336.438	8.6733	366.185	8.6733	347.721	8.6733	368.236	8.6733	317.975
8.6833	347.021	8.6833	347.021	8.6833	355.091	8.6833	285.485	8.6833	369.214	8.6833	328.863
8.6932	333.722	8.6932	333.722	8.6932	350.657	8.6932	286.901	8.6932	363.607	8.6932	338.702
8.7032	312.306	8.7032	312.306	8.7032	337.092	8.7032	304.374	8.7032	353.946	8.7032	338.083
8.7132	346.623	8.7132	346.623	8.7132	386.237	8.7132	300.076	8.7132	343.652	8.7132	346.623
8.7232	360.816	8.7232	360.816	8.7232	318.655	8.7232	283.358	8.7232	359.835	8.7232	344.148
8.7332	355.252	8.7332	355.252	8.7332	334.297	8.7332	276.418	8.7332	343.278	8.7332	382.196
8.7431	300.596	8.7431	300.596	8.7431	302.574	8.7431	297.63	8.7431	329.272	8.7431	382.667
8.7531	329.096	8.7531	329.096	8.7531	329.096	8.7531	307.353	8.7531	338.978	8.7531	426.935
8.7631	308.218	8.7631	308.218	8.7631	340.303	8.7631	310.162	8.7631	328.636	8.7631	423.921
8.7731	308.713	8.7731	308.713	8.7731	322.477	8.7731	299.865	8.7731	361.804	8.7731	388.349
8.7831	357.078	8.7831	357.078	8.7831	339.372	8.7831	289.204	8.7831	340.355	8.7831	340.355
8.793	305.281	8.793	305.281	8.793	361.413	8.793	300.357	8.793	346.642	8.793	349.596
8.803	338.837	8.803	338.837	8.803	316.247	8.803	296.605	8.803	388.925	8.803	346.694
8.813	323.02	8.813	323.02	8.813	321.033	8.813	326.002	8.813	351.844	8.813	358.801
8.823	321.972	8.823	321.972	8.823	324.962	8.823	295.058	8.823	352.873	8.823	359.851
8.833	322.529	8.833	322.529	8.833	362.723	8.833	310.765	8.833	355.86	8.833	316.647
8.8429	314.399	8.8429	314.399	8.8429	336.014	8.8429	301.627	8.8429	344.857	8.8429	311.452
8.8529	345.047	8.8529	345.047	8.8529	342.073	8.8529	287.54	8.8529	324.226	8.8529	338.107
8.8629	318.663	8.8629	318.663	8.8629	315.713	8.8629	289.158	8.8629	346.202	8.8629	333.416
8.8729	353.758	8.8729	353.758	8.8729	361.597	8.8729	301.821	8.8729	349.838	8.8729	346.898
8.8829	304.286	8.8829	304.286	8.8829	350.42	8.8829	316.065	8.8829	331.77	8.8829	311.157
8.8929	347.644	8.8929	347.644	8.8929	313.776	8.8929	297.838	8.8929	348.64	8.8929	314.772
[truncated: 5,132 more rows]

## Sheet: Figure S3
Figure S3
[truncated: 549 more rows]

[truncated: 7 more sheets: Figure S4, Figure S7, Figure S9, Figure S16, Figure S17, Figure S18, Figure S23]
